# Supplementary material for: Predicting the Occurrence of Variants in RAG1 and RAG2
Source: J Clin Immunol. 2019 Aug 6;39(7):688–701. doi: 10.1007/s10875-019-00670-z (PMC6754361; doi:10.1007/s10875-019-00670-z)
Supplement: Supplementary file 6 — (CSV 88 kb) [file 10875_2019_670_MOESM6_ESM.csv]

Gene	Mutation_rate_residue_frequency_with_conservation_score	Average_over_1_percent	Mutation_rate_residue_frequency	Residue	Wild_type	Variant_reported_on_GnomAD*	*Multiallelic_on_GnomAD	Boolean_conservation_score		Percentile cutoffs	coulmn	cutoff
RAG1	0	0.015819751	0.019175455	1	Met	?	NA	0		RAG1	colunm PERCENTILE(RAG1,Mutation_rate_residue_frequency_with_conservation_score,0.9)	0.031639501
RAG1	0.026845638	0.017531845	0.026845638	2	Ala	NA	NA	1		RAG1	column PERCENTILE(RAG1,Mutation_rate_residue_frequency_with_conservation_score,0.75)	0.016778523
RAG1	0.026845638	0.020408163	0.026845638	3	Ala	NA	NA	1		RAG2	colunm PERCENTILE(RAG2,Mutation_rate_residue_frequency_with_conservation_score,0.9)	0.030360531
RAG1	0.041227229	0.015873016	0.041227229	4	Ser	NA	NA	1		RAG2	column PERCENTILE(RAG2,Mutation_rate_residue_frequency_with_conservation_score,0.75)	0.017457306
RAG1	0	0.015723873	0.013422819	5	Phe	Leu	NA	0
RAG1	0	0.018216683	0.02780441	6	Pro	Ser	NA	0
RAG1	0.02780441	0.015532119	0.02780441	7	Pro	NA	NA	1
RAG1	0.020134228	0.012847555	0.020134228	8	Thr	NA	NA	1
RAG1	0	0.008724832	0.024928092	9	Leu	Val	NA	0
RAG1	0.014381592	0.008724832	0.014381592	10	Gly	NA	NA	1
RAG1	0.024928092	0.008724832	0.024928092	11	Leu	NA	NA	1
RAG1	0	0.005944391	0.041227229	12	Ser	Asn	NA	0
RAG1	0	0.006232023	0.041227229	13	Ser	Ala	NA	0
RAG1	0	0.006232023	0.026845638	14	Ala	Thr	1	0
RAG1	0	0.004793864	0.02780441	15	Pro	Ser	NA	0
RAG1	0	0.002301055	0.022051774	16	Asp	His	1	0
RAG1	0	0.004889741	0.031639501	17	Glu	Asp	NA	0
RAG1	0.023010547	0.007190796	0.023010547	18	Ile	NA	NA	1
RAG1	0	0.010162991	0.011505273	19	Gln	Arg	NA	0
RAG1	0	0.011505273	0.025886865	20	His	Tyr	1	0
RAG1	0	0.015627996	0.02780441	21	Pro	Ser	1	0
RAG1	0.025886865	0.018791946	0.025886865	22	His	NA	NA	1
RAG1	0.023010547	0.016970278	0.023010547	23	Ile	NA	NA	1
RAG1	0.029721956	0.016970278	0.029721956	24	Lys	NA	NA	1
RAG1	0.013422819	0.01831256	0.013422819	25	Phe	NA	NA	1
RAG1	0.041227229	0.021284756	0.041227229	26	Ser	NA	NA	1
RAG1	0.031639501	0.018696069	0.031639501	27	Glu	NA	NA	1
RAG1	0.004793864	0.016395014	0.004793864	28	Trp	NA	NA	1
RAG1	0	0.013422819	0.029721956	29	Lys	Arg	NA	0
RAG1	0.013422819	0.012080537	0.013422819	30	Phe	NA	NA	1
RAG1	0.029721956	0.012272291	0.029721956	31	Lys	NA	NA	1
RAG1	0	0.009108341	0.024928092	32	Leu	Val	NA	0
RAG1	0	0.009971237	0.013422819	33	Phe	Ile	NA	0
RAG1	0	0.013135187	0.043144775	34	Arg	Trp	1	0
RAG1	0	0.011792905	0.02780441	35	Val	Met	1	0
RAG1	0.043144775	0.008820709	0.043144775	36	Arg	NA	NA	1
RAG1	0	0.008820709	0.041227229	37	Ser	Thr	1	0
RAG1	0.013422819	0.01198466	0.013422819	38	Phe	NA	NA	1
RAG1	0.031639501	0.01514861	0.031639501	39	Glu	NA	NA	1
RAG1	0	0.017833174	0.029721956	40	Lys	Asn	NA	0
RAG1	0	0.014669223	0.020134228	41	Thr	AspfsTer	NA	0
RAG1	0	0.014669223	0.02780441	42	Pro	Thr	1	0
RAG1	0.031639501	0.016490892	0.031639501	43	Glu	NA	NA	1
RAG1	0.031639501	0.016299137	0.031639501	44	Glu	NA	NA	1
RAG1	0.026845638	0.016299137	0.026845638	45	Ala	NA	NA	1
RAG1	0.011505273	0.016299137	0.011505273	46	Gln	NA	NA	1
RAG1	0	0.016299137	0.029721956	47	Lys	Glu	NA	0
RAG1	0.031639501	0.013135187	0.031639501	48	Glu	NA	NA	1
RAG1	0.029721956	0.013135187	0.029721956	49	Lys	NA	NA	1
RAG1	0	0.010450623	0.029721956	50	Lys	del	1	0
RAG1	0	0.009300096	0.022051774	51	Asp	Tyr	1	0
RAG1	0	0.012080537	0.041227229	52	Ser	Phe	NA	0
RAG1	0	0.008916587	0.013422819	53	Phe	Ser	1	0
RAG1	0.031639501	0.005944391	0.031639501	54	Glu	NA	NA	1
RAG1	0	0.005944391	0.014381592	55	Gly	Glu	NA	0
RAG1	0	0.005944391	0.029721956	56	Lys	Glu	NA	0
RAG1	0.02780441	0.010067114	0.02780441	57	Pro	NA	NA	1
RAG1	0	0.010067114	0.041227229	58	Ser	Pro	NA	0
RAG1	0	0.009587728	0.024928092	59	Leu	Arg	NA	0
RAG1	0	0.009587728	0.031639501	60	Glu	Val	NA	0
RAG1	0	0.009587728	0.011505273	61	Gln	Arg	NA	0
RAG1	0.041227229	0.006807287	0.041227229	62	Ser	NA	NA	1
RAG1	0	0.009779482	0.02780441	63	Pro	Leu	NA	0
RAG1	0.026845638	0.009779482	0.026845638	64	Ala	NA	NA	1
RAG1	0	0.009779482	0.02780441	65	Val	Phe	1	0
RAG1	0	0.009779482	0.024928092	66	Leu	Val	1	0
RAG1	0	0.005656759	0.022051774	67	Asp	His	NA	0
RAG1	0.029721956	0.008628955	0.029721956	68	Lys	NA	NA	1
RAG1	0	0.008724832	0.026845638	69	Ala	Gly	NA	0
RAG1	0	0.011505273	0.022051774	70	Asp	Glu	NA	0
RAG1	0	0.014285714	0.014381592	71	Gly	Cys	NA	0
RAG1	0	0.014285714	0.011505273	72	Gln	Lys	1	0
RAG1	0.029721956	0.011313519	0.029721956	73	Lys	NA	NA	1
RAG1	0.02780441	0.011313519	0.02780441	74	Pro	NA	NA	1
RAG1	0.02780441	0.013806328	0.02780441	75	Val	NA	NA	1
RAG1	0.02780441	0.016299137	0.02780441	76	Pro	NA	NA	1
RAG1	0	0.019271333	0.020134228	77	Thr	Asn	NA	0
RAG1	0	0.018983701	0.011505273	78	Gln	Glu	1	0
RAG1	0	0.01620326	0.02780441	79	Pro	Ala	1	0
RAG1	0.024928092	0.013422819	0.024928092	80	Leu	NA	NA	1
RAG1	0.024928092	0.010642378	0.024928092	81	Leu	NA	NA	1
RAG1	0.029721956	0.01198466	0.029721956	82	Lys	NA	NA	1
RAG1	0.026845638	0.016107383	0.026845638	83	Ala	NA	NA	1
RAG1	0	0.016107383	0.025886865	84	His	Arg	NA	0
RAG1	0	0.016586769	0.02780441	85	Pro	Thr	1	0
RAG1	0	0.012224353	0.029721956	86	Lys	ValfsTer	1	0
RAG1	0.013422819	0.012464046	0.013422819	87	Phe	NA	NA	1
RAG1	0.041227229	0.009779482	0.041227229	88	Ser	NA	NA	1
RAG1	0	0.009779482	0.029721956	89	Lys	Asn	1	0
RAG1	0.029721956	0.009779482	0.029721956	90	Lys	NA	NA	1
RAG1	0.013422819	0.012751678	0.013422819	91	Phe	NA	NA	1
RAG1	0	0.011409396	0.025886865	92	His	Gln	NA	0
RAG1	0	0.007286673	0.022051774	93	Asp	Asn	NA	0
RAG1	0	0.007286673	0.012464046	94	Asn	del	NA	0
RAG1	0	0.007286673	0.031639501	95	Glu	Lys	1	0
RAG1	0.029721956	0.005944391	0.029721956	96	Lys	NA	NA	1
RAG1	0	0.005944391	0.026845638	97	Ala	Val	NA	0
RAG1	0	0.005944391	0.043144775	98	Arg	Ser	NA	0
RAG1	0	0.007094919	0.014381592	99	Gly	Ser	1	0
RAG1	0.029721956	0.007094919	0.029721956	100	Lys	NA	NA	1
RAG1	0	0.004122723	0.026845638	101	Ala	Glu	1	0
RAG1	0	0.004122723	0.023010547	102	Ile	SerfsTer	NA	0
RAG1	0	0.004122723	0.025886865	103	His	Arg	NA	0
RAG1	0.011505273	0.006711409	0.011505273	104	Gln	NA	NA	1
RAG1	0	0.006232023	0.026845638	105	Ala	Val	NA	0
RAG1	0	0.007478428	0.012464046	106	Asn	Ser	1	0
RAG1	0	0.007478428	0.024928092	107	Leu	Val	1	0
RAG1	0	0.007031	0.043144775	108	Arg	Gly	1	0
RAG1	0.025886865	0.007574305	0.025886865	109	His	NA	NA	1
RAG1	0.024928092	0.009012464	0.024928092	110	Leu	NA	NA	1
RAG1	0.012464046	0.010258869	0.012464046	111	Cys	NA	NA	1
RAG1	0	0.010258869	0.043144775	112	Arg	Cys	1	0
RAG1	0	0.010258869	0.023010547	113	Ile	HisfsTer	NA	0
RAG1	0.012464046	0.01198466	0.012464046	114	Cys	NA	NA	1
RAG1	0.014381592	0.00949185	0.014381592	115	Gly	NA	NA	1
RAG1	0.012464046	0.008245446	0.012464046	116	Asn	NA	NA	1
RAG1	0	0.008245446	0.041227229	117	Ser	Tyr	NA	0
RAG1	0	0.010834132	0.013422819	118	Phe	LeufsTer	1	0
RAG1	0.043144775	0.009587728	0.043144775	119	Arg	NA	NA	1
RAG1	0	0.008149569	0.026845638	120	Ala	Val	NA	0
RAG1	0	0.006903164	0.022051774	121	Asp	Val	NA	0
RAG1	0	0.007670182	0.031639501	122	Glu	Gln	1	0
RAG1	0.025886865	0.010450623	0.025886865	123	His	NA	NA	1
RAG1	0	0.006136146	0.012464046	124	Asn	Asp	1	0
RAG1	0	0.006136146	0.043144775	125	Arg	Gly	NA	0
RAG1	0	0.007574305	0.043144775	126	Arg	Ser	1	0
RAG1	0.007670182	0.007574305	0.007670182	127	Tyr	NA	NA	1
RAG1	0.02780441	0.004985618	0.02780441	128	Pro	NA	NA	1
RAG1	0	0.007190796	0.02780441	129	Val	Gly	NA	0
RAG1	0	0.008628955	0.025886865	130	His	Tyr	1	0
RAG1	0.014381592	0.011601151	0.014381592	131	Gly	NA	NA	1
RAG1	0	0.012847555	0.02780441	132	Pro	Ser	NA	0
RAG1	0	0.012559923	0.02780441	133	Val	Met	NA	0
RAG1	0.022051774	0.012559923	0.022051774	134	Asp	NA	NA	1
RAG1	0.014381592	0.015052733	0.014381592	135	Gly	NA	NA	1
RAG1	0.029721956	0.016107383	0.029721956	136	Lys	NA	NA	1
RAG1	0.020134228	0.016107383	0.020134228	137	Thr	NA	NA	1
RAG1	0.024928092	0.019079578	0.024928092	138	Leu	NA	NA	1
RAG1	0	0.016874401	0.014381592	139	Gly	Val	NA	0
RAG1	0.024928092	0.015436242	0.024928092	140	Leu	NA	NA	1
RAG1	0.024928092	0.015436242	0.024928092	141	Leu	NA	NA	1
RAG1	0	0.013422819	0.043144775	142	Arg	Ter	1	0
RAG1	0.029721956	0.013614573	0.029721956	143	Lys	NA	NA	1
RAG1	0	0.015627996	0.029721956	144	Lys	Glu	1	0
RAG1	0	0.01725791	0.031639501	145	Glu	LysfsTer	1	0
RAG1	0.029721956	0.015244487	0.029721956	146	Lys	NA	NA	1
RAG1	0	0.015244487	0.043144775	147	Arg	SerfsTer	NA	0
RAG1	0.026845638	0.012272291	0.026845638	148	Ala	NA	NA	1
RAG1	0.020134228	0.014765101	0.020134228	149	Thr	NA	NA	1
RAG1	0.041227229	0.017066155	0.041227229	150	Ser	NA	NA	1
RAG1	0.004793864	0.01409396	0.004793864	151	Trp	NA	NA	1
RAG1	0	0.01409396	0.02780441	152	Pro	Leu	NA	0
RAG1	0	0.014189837	0.022051774	153	Asp	Glu	NA	0
RAG1	0.024928092	0.013518696	0.024928092	154	Leu	NA	NA	1
RAG1	0.023010547	0.009395973	0.023010547	155	Ile	NA	NA	1
RAG1	0	0.011217641	0.026845638	156	Ala	Val	NA	0
RAG1	0	0.011217641	0.029721956	157	Lys	Arg	1	0
RAG1	0.02780441	0.011217641	0.02780441	158	Val	NA	NA	1
RAG1	0.013422819	0.011697028	0.013422819	159	Phe	NA	NA	1
RAG1	0	0.012080537	0.043144775	160	Arg	Trp	1	0
RAG1	0.023010547	0.014285714	0.023010547	161	Ile	NA	NA	1
RAG1	0	0.017066155	0.022051774	162	Asp	Asn	1	0
RAG1	0	0.016490892	0.02780441	163	Val	GlyfsTer	1	0
RAG1	0.029721956	0.01514861	0.029721956	164	Lys	NA	NA	1
RAG1	0.026845638	0.01514861	0.026845638	165	Ala	NA	NA	1
RAG1	0.022051774	0.012847555	0.022051774	166	Asp	NA	NA	1
RAG1	0.02780441	0.015627996	0.02780441	167	Val	NA	NA	1
RAG1	0.022051774	0.017641419	0.022051774	168	Asp	NA	NA	1
RAG1	0	0.014669223	0.041227229	169	Ser	Trp	1	0
RAG1	0	0.013326942	0.023010547	170	Ile	Thr	NA	0
RAG1	0	0.011121764	0.025886865	171	His	Tyr	NA	0
RAG1	0.02780441	0.01093001	0.02780441	172	Pro	NA	NA	1
RAG1	0.020134228	0.009971237	0.020134228	173	Thr	NA	NA	1
RAG1	0	0.009971237	0.031639501	174	Glu	SerfsTer	1	0
RAG1	0.013422819	0.009971237	0.013422819	175	Phe	NA	NA	1
RAG1	0	0.009971237	0.012464046	176	Cys	Phe	NA	0
RAG1	0.025886865	0.00949185	0.025886865	177	His	NA	NA	1
RAG1	0.012464046	0.007478428	0.012464046	178	Asn	NA	NA	1
RAG1	0	0.010067114	0.012464046	179	Cys	Ser	1	0
RAG1	0	0.01303931	0.004793864	180	Trp	GlyfsTer	NA	0
RAG1	0	0.01303931	0.041227229	181	Ser	Gly	1	0
RAG1	0.023010547	0.010450623	0.023010547	182	Ile	NA	NA	1
RAG1	0	0.009204219	0.019175455	183	Met	Ile	NA	0
RAG1	0.025886865	0.009204219	0.025886865	184	His	NA	NA	1
RAG1	0.043144775	0.011888782	0.043144775	185	Arg	NA	NA	1
RAG1	0	0.014669223	0.029721956	186	Lys	Thr	NA	0
RAG1	0	0.012368169	0.013422819	187	Phe	Ile	NA	0
RAG1	0	0.012368169	0.041227229	188	Ser	Ile	NA	0
RAG1	0	0.009779482	0.041227229	189	Ser	Ile	NA	0
RAG1	0.026845638	0.006232023	0.026845638	190	Ala	NA	NA	1
RAG1	0.02780441	0.007574305	0.02780441	191	Pro	NA	NA	1
RAG1	0	0.007574305	0.012464046	192	Cys	Tyr	NA	0
RAG1	0	0.011888782	0.031639501	193	Glu	Lys	NA	0
RAG1	0	0.011888782	0.02780441	194	Val	Phe	NA	0
RAG1	0.007670182	0.009204219	0.007670182	195	Tyr	NA	NA	1
RAG1	0.013422819	0.0084372	0.013422819	196	Phe	NA	NA	1
RAG1	0	0.0084372	0.02780441	197	Pro	Gln	1	0
RAG1	0.043144775	0.0084372	0.043144775	198	Arg	NA	NA	1
RAG1	0	0.0084372	0.012464046	199	Asn	Asp	NA	0
RAG1	0	0.007670182	0.02780441	200	Val	Met	NA	0
RAG1	0.020134228	0.0063279	0.020134228	201	Thr	NA	NA	1
RAG1	0	0.0063279	0.019175455	202	Met	Thr	NA	0
RAG1	0	0.004026846	0.031639501	203	Glu	Gln	NA	0
RAG1	0	0.004026846	0.004793864	204	Trp	Ter	NA	0
RAG1	0	0.008149569	0.025886865	205	His	Gln	NA	0
RAG1	0	0.00738255	0.02780441	206	Pro	Ser	NA	0
RAG1	0	0.00738255	0.025886865	207	His	Asn	1	0
RAG1	0.020134228	0.009683605	0.020134228	208	Thr	NA	NA	1
RAG1	0	0.01093001	0.02780441	209	Pro	Leu	NA	0
RAG1	0.041227229	0.01093001	0.041227229	210	Ser	NA	NA	1
RAG1	0.012464046	0.012943432	0.012464046	211	Cys	NA	NA	1
RAG1	0	0.012943432	0.022051774	212	Asp	Asn	NA	0
RAG1	0.023010547	0.01093001	0.023010547	213	Ile	NA	NA	1
RAG1	0.012464046	0.01093001	0.012464046	214	Cys	NA	NA	1
RAG1	0	0.008245446	0.012464046	215	Asn	Asp	NA	0
RAG1	0.020134228	0.00949185	0.020134228	216	Thr	NA	NA	1
RAG1	0	0.012464046	0.026845638	217	Ala	Asp	1	0
RAG1	0	0.014477469	0.043144775	218	Arg	Cys	1	0
RAG1	0	0.01620326	0.043144775	219	Arg	Trp	1	0
RAG1	0.014381592	0.01620326	0.014381592	220	Gly	NA	NA	1
RAG1	0.024928092	0.016682646	0.024928092	221	Leu	NA	NA	1
RAG1	0.029721956	0.016682646	0.029721956	222	Lys	NA	NA	1
RAG1	0.043144775	0.019463087	0.043144775	223	Arg	NA	NA	1
RAG1	0.029721956	0.020709492	0.029721956	224	Lys	NA	NA	1
RAG1	0	0.021764142	0.041227229	225	Ser	Ile	NA	0
RAG1	0.024928092	0.02042186	0.024928092	226	Leu	NA	NA	1
RAG1	0	0.017449664	0.011505273	227	Gln	Leu	1	0
RAG1	0.02780441	0.013135187	0.02780441	228	Pro	NA	NA	1
RAG1	0.012464046	0.013135187	0.012464046	229	Asn	NA	NA	1
RAG1	0.024928092	0.013135187	0.024928092	230	Leu	NA	NA	1
RAG1	0.011505273	0.010642378	0.011505273	231	Gln	NA	NA	1
RAG1	0	0.013614573	0.024928092	232	Leu	Val	NA	0
RAG1	0	0.010834132	0.041227229	233	Ser	Asn	NA	0
RAG1	0.029721956	0.012368169	0.029721956	234	Lys	NA	NA	1
RAG1	0	0.00987536	0.029721956	235	Lys	Glu	NA	0
RAG1	0	0.01093001	0.024928092	236	Leu	ThrfsTer	NA	0
RAG1	0.029721956	0.01093001	0.029721956	237	Lys	NA	NA	1
RAG1	0	0.01093001	0.020134228	238	Thr	Asn	NA	0
RAG1	0.02780441	0.012272291	0.02780441	239	Val	NA	NA	1
RAG1	0	0.013422819	0.024928092	240	Leu	Phe	NA	0
RAG1	0.022051774	0.016107383	0.022051774	241	Asp	NA	NA	1
RAG1	0	0.013135187	0.011505273	242	Gln	Arg	NA	0
RAG1	0	0.013135187	0.026845638	243	Ala	Thr	NA	0
RAG1	0.043144775	0.010354746	0.043144775	244	Arg	NA	NA	1
RAG1	0.011505273	0.013326942	0.011505273	245	Gln	NA	NA	1
RAG1	0.026845638	0.011121764	0.026845638	246	Ala	NA	NA	1
RAG1	0	0.011121764	0.043144775	247	Arg	Gly	1	0
RAG1	0	0.013806328	0.011505273	248	Gln	Glu	NA	0
RAG1	0	0.00949185	0.025886865	249	His	Arg	NA	0
RAG1	0.029721956	0.011025887	0.029721956	250	Lys	NA	NA	1
RAG1	0	0.012655801	0.043144775	251	Arg	SerfsTer	1	0
RAG1	0	0.014956855	0.043144775	252	Arg	dup	NA	0
RAG1	0.026845638	0.019079578	0.026845638	253	Ala	NA	NA	1
RAG1	0	0.019079578	0.011505273	254	Gln	Ter	NA	0
RAG1	0.026845638	0.016107383	0.026845638	255	Ala	NA	NA	1
RAG1	0.043144775	0.016107383	0.043144775	256	Arg	NA	NA	1
RAG1	0.023010547	0.018887824	0.023010547	257	Ile	NA	NA	1
RAG1	0.041227229	0.01620326	0.041227229	258	Ser	NA	NA	1
RAG1	0	0.019175455	0.041227229	259	Ser	Asn	1	0
RAG1	0	0.016490892	0.029721956	260	Lys	Asn	NA	0
RAG1	0	0.014477469	0.022051774	261	Asp	SerfsTer	1	0
RAG1	0.02780441	0.012176414	0.02780441	262	Val	NA	NA	1
RAG1	0	0.008053691	0.019175455	263	Met	Arg	NA	0
RAG1	0.029721956	0.009300096	0.029721956	264	Lys	NA	NA	1
RAG1	0	0.009300096	0.029721956	265	Lys	del	NA	0
RAG1	0.023010547	0.012272291	0.023010547	266	Ile	NA	NA	1
RAG1	0	0.00949185	0.026845638	267	Ala	Thr	1	0
RAG1	0	0.00949185	0.012464046	268	Asn	Ser	NA	0
RAG1	0.012464046	0.009012464	0.012464046	269	Cys	NA	NA	1
RAG1	0	0.009012464	0.041227229	270	Ser	Thr	NA	0
RAG1	0.029721956	0.008724832	0.029721956	271	Lys	NA	NA	1
RAG1	0	0.008724832	0.023010547	272	Ile	Val	1	0
RAG1	0	0.008724832	0.025886865	273	His	Arg	NA	0
RAG1	0.024928092	0.009971237	0.024928092	274	Leu	NA	NA	1
RAG1	0	0.012655801	0.041227229	275	Ser	Gly	1	0
RAG1	0.020134228	0.012464046	0.020134228	276	Thr	NA	NA	1
RAG1	0	0.012464046	0.029721956	277	Lys	Arg	NA	0
RAG1	0	0.013806328	0.024928092	278	Leu	Phe	NA	0
RAG1	0.024928092	0.011313519	0.024928092	279	Leu	NA	NA	1
RAG1	0.026845638	0.011313519	0.026845638	280	Ala	NA	NA	1
RAG1	0.02780441	0.009300096	0.02780441	281	Val	NA	NA	1
RAG1	0	0.010642378	0.022051774	282	Asp	His	NA	0
RAG1	0.013422819	0.013422819	0.013422819	283	Phe	NA	NA	1
RAG1	0	0.013902205	0.02780441	284	Pro	Ser	NA	0
RAG1	0	0.011217641	0.031639501	285	Glu	Gln	NA	0
RAG1	0	0.0084372	0.025886865	286	His	Tyr	NA	0
RAG1	0.013422819	0.0084372	0.013422819	287	Phe	NA	NA	1
RAG1	0.02780441	0.008341323	0.02780441	288	Val	NA	NA	1
RAG1	0.029721956	0.008341323	0.029721956	289	Lys	NA	NA	1
RAG1	0	0.010642378	0.041227229	290	Ser	Phe	NA	0
RAG1	0	0.011888782	0.023010547	291	Ile	Val	NA	0
RAG1	0	0.013710451	0.041227229	292	Ser	Phe	NA	0
RAG1	0.012464046	0.01093001	0.012464046	293	Cys	NA	NA	1
RAG1	0	0.010258869	0.011505273	294	Gln	Arg	1	0
RAG1	0.023010547	0.012751678	0.023010547	295	Ile	NA	NA	1
RAG1	0.012464046	0.015436242	0.012464046	296	Cys	NA	NA	1
RAG1	0.031639501	0.015436242	0.031639501	297	Glu	NA	NA	1
RAG1	0	0.014189837	0.025886865	298	His	Tyr	1	0
RAG1	0.023010547	0.016970278	0.023010547	299	Ile	NA	NA	1
RAG1	0.024928092	0.014669223	0.024928092	300	Leu	NA	NA	1
RAG1	0.026845638	0.013422819	0.026845638	301	Ala	NA	NA	1
RAG1	0	0.011505273	0.022051774	302	Asp	Glu	NA	0
RAG1	0	0.012751678	0.02780441	303	Pro	His	NA	0
RAG1	0.02780441	0.013422819	0.02780441	304	Val	NA	NA	1
RAG1	0	0.01093001	0.031639501	305	Glu	Asp	NA	0
RAG1	0	0.011025887	0.020134228	306	Thr	Ile	NA	0
RAG1	0.012464046	0.012368169	0.012464046	307	Asn	NA	NA	1
RAG1	0.012464046	0.013614573	0.012464046	308	Cys	NA	NA	1
RAG1	0.029721956	0.01514861	0.029721956	309	Lys	NA	NA	1
RAG1	0	0.01514861	0.025886865	310	His	Gln	NA	0
RAG1	0.02780441	0.016395014	0.02780441	311	Val	NA	NA	1
RAG1	0.013422819	0.017449664	0.013422819	312	Phe	NA	NA	1
RAG1	0.012464046	0.018696069	0.012464046	313	Cys	NA	NA	1
RAG1	0.043144775	0.020038351	0.043144775	314	Arg	NA	NA	1
RAG1	0	0.020038351	0.02780441	315	Val	Ile	1	0
RAG1	0.012464046	0.019750719	0.012464046	316	Cys	NA	NA	1
RAG1	0.023010547	0.021380633	0.023010547	317	Ile	NA	NA	1
RAG1	0.024928092	0.022914669	0.024928092	318	Leu	NA	NA	1
RAG1	0.043144775	0.020517737	0.043144775	319	Arg	NA	NA	1
RAG1	0	0.020517737	0.012464046	320	Cys	Tyr	NA	0
RAG1	0.024928092	0.019271333	0.024928092	321	Leu	NA	NA	1
RAG1	0.029721956	0.017737296	0.029721956	322	Lys	NA	NA	1
RAG1	0.02780441	0.015244487	0.02780441	323	Val	NA	NA	1
RAG1	0.019175455	0.013710451	0.019175455	324	Met	NA	NA	1
RAG1	0	0.017833174	0.014381592	325	Gly	Asp	NA	0
RAG1	0	0.015340364	0.041227229	326	Ser	Asn	NA	0
RAG1	0.007670182	0.012368169	0.007670182	327	Tyr	NA	NA	1
RAG1	0	0.010354746	0.012464046	328	Cys	Tyr	NA	0
RAG1	0.02780441	0.011217641	0.02780441	329	Pro	NA	NA	1
RAG1	0.041227229	0.011217641	0.041227229	330	Ser	NA	NA	1
RAG1	0	0.012559923	0.012464046	331	Cys	Gly	NA	0
RAG1	0	0.014573346	0.043144775	332	Arg	Gly	1	0
RAG1	0.007670182	0.014573346	0.007670182	333	Tyr	NA	NA	1
RAG1	0.02780441	0.013998082	0.02780441	334	Pro	NA	NA	1
RAG1	0	0.012368169	0.012464046	335	Cys	Phe	NA	0
RAG1	0.013422819	0.015532119	0.013422819	336	Phe	NA	NA	1
RAG1	0.02780441	0.015532119	0.02780441	337	Pro	NA	NA	1
RAG1	0	0.017545542	0.020134228	338	Thr	Pro	NA	0
RAG1	0.022051774	0.014765101	0.022051774	339	Asp	NA	NA	1
RAG1	0.024928092	0.017737296	0.024928092	340	Leu	NA	NA	1
RAG1	0.031639501	0.016395014	0.031639501	341	Glu	NA	NA	1
RAG1	0	0.013614573	0.041227229	342	Ser	Gly	NA	0
RAG1	0.02780441	0.016107383	0.02780441	343	Pro	NA	NA	1
RAG1	0	0.018024928	0.02780441	344	Val	Leu	NA	0
RAG1	0.029721956	0.015532119	0.029721956	345	Lys	NA	NA	1
RAG1	0	0.014860978	0.041227229	346	Ser	Cys	NA	0
RAG1	0	0.016107383	0.013422819	347	Phe	Leu	NA	0
RAG1	0.024928092	0.017449664	0.024928092	348	Leu	NA	NA	1
RAG1	0.041227229	0.017449664	0.041227229	349	Ser	NA	NA	1
RAG1	0	0.014477469	0.02780441	350	Val	Ile	NA	0
RAG1	0.024928092	0.014477469	0.024928092	351	Leu	NA	NA	1
RAG1	0.012464046	0.017449664	0.012464046	352	Asn	NA	NA	1
RAG1	0.041227229	0.014956855	0.041227229	353	Ser	NA	NA	1
RAG1	0	0.010834132	0.024928092	354	Leu	Met	NA	0
RAG1	0	0.010834132	0.019175455	355	Met	Thr	NA	0
RAG1	0	0.011313519	0.02780441	356	Val	Met	NA	0
RAG1	0.029721956	0.013231064	0.029721956	357	Lys	NA	NA	1
RAG1	0	0.009108341	0.012464046	358	Cys	Phe	NA	0
RAG1	0	0.009108341	0.02780441	359	Pro	Leu	NA	0
RAG1	0	0.009108341	0.026845638	360	Ala	Thr	1	0
RAG1	0.029721956	0.009108341	0.029721956	361	Lys	NA	NA	1
RAG1	0.031639501	0.008916587	0.031639501	362	Glu	NA	NA	1
RAG1	0	0.008916587	0.012464046	363	Cys	Tyr	1	0
RAG1	0	0.008916587	0.012464046	364	Asn	Asp	1	0
RAG1	0	0.008916587	0.031639501	365	Glu	Lys	NA	0
RAG1	0	0.008916587	0.031639501	366	Glu	Gly	1	0
RAG1	0.02780441	0.005752637	0.02780441	367	Val	NA	NA	1
RAG1	0	0.006999041	0.041227229	368	Ser	Asn	NA	0
RAG1	0	0.006999041	0.024928092	369	Leu	Phe	NA	0
RAG1	0	0.006999041	0.031639501	370	Glu	Lys	NA	0
RAG1	0.029721956	0.009300096	0.029721956	371	Lys	NA	NA	1
RAG1	0	0.010642378	0.007670182	372	Tyr	Cys	NA	0
RAG1	0.012464046	0.014765101	0.012464046	373	Asn	NA	NA	1
RAG1	0	0.014765101	0.025886865	374	His	Leu	NA	0
RAG1	0	0.014765101	0.025886865	375	His	del	1	0
RAG1	0.023010547	0.014956855	0.023010547	376	Ile	NA	NA	1
RAG1	0.041227229	0.019079578	0.041227229	377	Ser	NA	NA	1
RAG1	0.041227229	0.020805369	0.041227229	378	Ser	NA	NA	1
RAG1	0	0.023969319	0.025886865	379	His	GlnfsTer	NA	0
RAG1	0	0.023969319	0.029721956	380	Lys	ArgfsTer	1	0
RAG1	0.031639501	0.023010547	0.031639501	381	Glu	NA	NA	1
RAG1	0.041227229	0.018887824	0.041227229	382	Ser	NA	NA	1
RAG1	0.029721956	0.014765101	0.029721956	383	Lys	NA	NA	1
RAG1	0.031639501	0.017066155	0.031639501	384	Glu	NA	NA	1
RAG1	0	0.01831256	0.023010547	385	Ile	Thr	NA	0
RAG1	0.013422819	0.018120805	0.013422819	386	Phe	NA	NA	1
RAG1	0	0.013998082	0.02780441	387	Val	Leu	1	0
RAG1	0	0.012464046	0.025886865	388	His	Tyr	NA	0
RAG1	0.023010547	0.013614573	0.023010547	389	Ile	NA	NA	1
RAG1	0.012464046	0.016395014	0.012464046	390	Asn	NA	NA	1
RAG1	0.029721956	0.015052733	0.029721956	391	Lys	NA	NA	1
RAG1	0	0.01620326	0.014381592	392	Gly	Arg	NA	0
RAG1	0.014381592	0.01620326	0.014381592	393	Gly	NA	NA	1
RAG1	0.043144775	0.016395014	0.043144775	394	Arg	NA	NA	1
RAG1	0.02780441	0.017641419	0.02780441	395	Pro	NA	NA	1
RAG1	0	0.014669223	0.043144775	396	Arg	Cys	1	0
RAG1	0.011505273	0.017162033	0.011505273	397	Gln	NA	NA	1
RAG1	0	0.015723873	0.025886865	398	His	Arg	NA	0
RAG1	0.024928092	0.011409396	0.024928092	399	Leu	NA	NA	1
RAG1	0.024928092	0.012943432	0.024928092	400	Leu	NA	NA	1
RAG1	0	0.015627996	0.041227229	401	Ser	Leu	NA	0
RAG1	0.024928092	0.015627996	0.024928092	402	Leu	NA	NA	1
RAG1	0	0.018600192	0.020134228	403	Thr	Ser	NA	0
RAG1	0	0.018696069	0.043144775	404	Arg	Trp	1	0
RAG1	0.043144775	0.01620326	0.043144775	405	Arg	NA	NA	1
RAG1	0.026845638	0.018696069	0.026845638	406	Ala	NA	NA	1
RAG1	0.011505273	0.01620326	0.011505273	407	Gln	NA	NA	1
RAG1	0.029721956	0.01936721	0.029721956	408	Lys	NA	NA	1
RAG1	0.025886865	0.021860019	0.025886865	409	His	NA	NA	1
RAG1	0	0.020517737	0.043144775	410	Arg	Trp	1	0
RAG1	0.024928092	0.020325983	0.024928092	411	Leu	NA	NA	1
RAG1	0	0.020325983	0.043144775	412	Arg	_Leu	1	0
RAG1	0.031639501	0.017353787	0.031639501	413	Glu	NA	NA	1
RAG1	0.024928092	0.014765101	0.024928092	414	Leu	NA	NA	1
RAG1	0.029721956	0.017449664	0.029721956	415	Lys	NA	NA	1
RAG1	0.024928092	0.016299137	0.024928092	416	Leu	NA	NA	1
RAG1	0.011505273	0.016299137	0.011505273	417	Gln	NA	NA	1
RAG1	0	0.015340364	0.02780441	418	Val	Ile	NA	0
RAG1	0	0.015819751	0.029721956	419	Lys	Arg	NA	0
RAG1	0.026845638	0.016011505	0.026845638	420	Ala	NA	NA	1
RAG1	0.013422819	0.016682646	0.013422819	421	Phe	NA	NA	1
RAG1	0	0.016970278	0.026845638	422	Ala	Ser	NA	0
RAG1	0.022051774	0.018408437	0.022051774	423	Asp	NA	NA	1
RAG1	0.029721956	0.020613615	0.029721956	424	Lys	NA	NA	1
RAG1	0.031639501	0.017929051	0.031639501	425	Glu	NA	NA	1
RAG1	0.031639501	0.019558965	0.031639501	426	Glu	NA	NA	1
RAG1	0.014381592	0.023681687	0.014381592	427	Gly	NA	NA	1
RAG1	0.014381592	0.02147651	0.014381592	428	Gly	NA	NA	1
RAG1	0.022051774	0.019750719	0.022051774	429	Asp	NA	NA	1
RAG1	0	0.016586769	0.02780441	430	Val	Met	NA	0
RAG1	0.029721956	0.013422819	0.029721956	431	Lys	NA	NA	1
RAG1	0.041227229	0.014477469	0.041227229	432	Ser	NA	NA	1
RAG1	0	0.014381592	0.02780441	433	Val	Ala	NA	0
RAG1	0.012464046	0.014669223	0.012464046	434	Cys	NA	NA	1
RAG1	0	0.017162033	0.019175455	435	Met	Val	NA	0
RAG1	0	0.016874401	0.020134228	436	Thr	Ile	NA	0
RAG1	0.024928092	0.015244487	0.024928092	437	Leu	NA	NA	1
RAG1	0.013422819	0.015244487	0.013422819	438	Phe	NA	NA	1
RAG1	0.024928092	0.013998082	0.024928092	439	Leu	NA	NA	1
RAG1	0.024928092	0.01831256	0.024928092	440	Leu	NA	NA	1
RAG1	0.026845638	0.01831256	0.026845638	441	Ala	NA	NA	1
RAG1	0.024928092	0.018983701	0.024928092	442	Leu	NA	NA	1
RAG1	0	0.020230105	0.043144775	443	Arg	Lys	NA	0
RAG1	0	0.017737296	0.026845638	444	Ala	Val	NA	0
RAG1	0.043144775	0.016395014	0.043144775	445	Arg	NA	NA	1
RAG1	0	0.016395014	0.012464046	446	Asn	Tyr	1	0
RAG1	0.031639501	0.016107383	0.031639501	447	Glu	NA	NA	1
RAG1	0.025886865	0.016107383	0.025886865	448	His	NA	NA	1
RAG1	0	0.018600192	0.043144775	449	Arg	Lys	NA	0
RAG1	0.011505273	0.017449664	0.011505273	450	Gln	NA	NA	1
RAG1	0.026845638	0.017449664	0.026845638	451	Ala	NA	NA	1
RAG1	0.022051774	0.014285714	0.022051774	452	Asp	NA	NA	1
RAG1	0	0.013614573	0.031639501	453	Glu	Asp	NA	0
RAG1	0.024928092	0.014765101	0.024928092	454	Leu	NA	NA	1
RAG1	0.031639501	0.015052733	0.031639501	455	Glu	NA	NA	1
RAG1	0	0.015340364	0.026845638	456	Ala	ProfsTer	1	0
RAG1	0	0.014573346	0.023010547	457	Ile	Thr	1	0
RAG1	0.019175455	0.014573346	0.019175455	458	Met	NA	NA	1
RAG1	0.011505273	0.013518696	0.011505273	459	Gln	NA	NA	1
RAG1	0.014381592	0.012847555	0.014381592	460	Gly	NA	NA	1
RAG1	0.029721956	0.013998082	0.029721956	461	Lys	NA	NA	1
RAG1	0.014381592	0.013998082	0.014381592	462	Gly	NA	NA	1
RAG1	0	0.012080537	0.041227229	463	Ser	Cys	NA	0
RAG1	0.014381592	0.013710451	0.014381592	464	Gly	NA	NA	1
RAG1	0.024928092	0.012272291	0.024928092	465	Leu	NA	NA	1
RAG1	0.011505273	0.011792905	0.011505273	466	Gln	NA	NA	1
RAG1	0	0.01303931	0.02780441	467	Pro	Leu	NA	0
RAG1	0	0.015340364	0.026845638	468	Ala	Val	NA	0
RAG1	0.02780441	0.013902205	0.02780441	469	Val	NA	NA	1
RAG1	0	0.014189837	0.012464046	470	Cys	TrpfsTer	NA	0
RAG1	0.024928092	0.014285714	0.024928092	471	Leu	NA	NA	1
RAG1	0.026845638	0.016299137	0.026845638	472	Ala	NA	NA	1
RAG1	0.023010547	0.016299137	0.023010547	473	Ile	NA	NA	1
RAG1	0	0.016011505	0.043144775	474	Arg	Cys	1	0
RAG1	0.02780441	0.016011505	0.02780441	475	Val	NA	NA	1
RAG1	0.012464046	0.014765101	0.012464046	476	Asn	NA	NA	1
RAG1	0.020134228	0.01620326	0.020134228	477	Thr	NA	NA	1
RAG1	0	0.015052733	0.013422819	478	Phe	Leu	NA	0
RAG1	0.024928092	0.015819751	0.024928092	479	Leu	NA	NA	1
RAG1	0	0.01303931	0.041227229	480	Ser	Gly	NA	0
RAG1	0.012464046	0.014765101	0.012464046	481	Cys	NA	NA	1
RAG1	0.041227229	0.014669223	0.041227229	482	Ser	NA	NA	1
RAG1	0.011505273	0.014669223	0.011505273	483	Gln	NA	NA	1
RAG1	0.007670182	0.012176414	0.007670182	484	Tyr	NA	NA	1
RAG1	0	0.012176414	0.025886865	485	His	Tyr	NA	0
RAG1	0.029721956	0.01093001	0.029721956	486	Lys	NA	NA	1
RAG1	0.019175455	0.009779482	0.019175455	487	Met	NA	NA	1
RAG1	0	0.008628955	0.007670182	488	Tyr	Phe	NA	0
RAG1	0	0.007861937	0.043144775	489	Arg	Ser	NA	0
RAG1	0	0.00987536	0.020134228	490	Thr	Ile	NA	0
RAG1	0	0.008341323	0.02780441	491	Val	Glu	NA	0
RAG1	0.029721956	0.010738255	0.029721956	492	Lys	NA	NA	1
RAG1	0	0.011888782	0.026845638	493	Ala	Thr	NA	0
RAG1	0	0.011888782	0.023010547	494	Ile	Val	NA	0
RAG1	0.020134228	0.013231064	0.020134228	495	Thr	NA	NA	1
RAG1	0.014381592	0.013231064	0.014381592	496	Gly	NA	NA	1
RAG1	0.043144775	0.01303931	0.043144775	497	Arg	NA	NA	1
RAG1	0.011505273	0.015532119	0.011505273	498	Gln	NA	NA	1
RAG1	0	0.018120805	0.023010547	499	Ile	Thr	NA	0
RAG1	0.013422819	0.018791946	0.013422819	500	Phe	NA	NA	1
RAG1	0	0.019846596	0.011505273	501	Gln	Glu	NA	0
RAG1	0.02780441	0.015532119	0.02780441	502	Pro	NA	NA	1
RAG1	0.024928092	0.015627996	0.024928092	503	Leu	NA	NA	1
RAG1	0.025886865	0.01831256	0.025886865	504	His	NA	NA	1
RAG1	0.026845638	0.016970278	0.026845638	505	Ala	NA	NA	1
RAG1	0.024928092	0.016970278	0.024928092	506	Leu	NA	NA	1
RAG1	0	0.014189837	0.043144775	507	Arg	Gln	NA	0
RAG1	0.012464046	0.011697028	0.012464046	508	Asn	NA	NA	1
RAG1	0.026845638	0.011601151	0.026845638	509	Ala	NA	NA	1
RAG1	0	0.008916587	0.031639501	510	Glu	Lys	NA	0
RAG1	0	0.007861937	0.029721956	511	Lys	Asn	NA	0
RAG1	0	0.008628955	0.02780441	512	Val	Ile	1	0
RAG1	0	0.009971237	0.024928092	513	Leu	Phe	NA	0
RAG1	0.024928092	0.00987536	0.024928092	514	Leu	NA	NA	1
RAG1	0	0.00987536	0.02780441	515	Pro	Leu	NA	0
RAG1	0.014381592	0.01303931	0.014381592	516	Gly	NA	NA	1
RAG1	0.007670182	0.01303931	0.007670182	517	Tyr	NA	NA	1
RAG1	0.025886865	0.01303931	0.025886865	518	His	NA	NA	1
RAG1	0.025886865	0.0105465	0.025886865	519	His	NA	NA	1
RAG1	0	0.0105465	0.013422819	520	Phe	Leu	1	0
RAG1	0.031639501	0.011601151	0.031639501	521	Glu	NA	NA	1
RAG1	0	0.013806328	0.004793864	522	Trp	Cys	NA	0
RAG1	0	0.012464046	0.011505273	523	Gln	Lys	NA	0
RAG1	0	0.012655801	0.02780441	524	Pro	Ala	1	0
RAG1	0	0.016778523	0.02780441	525	Pro	Ser	NA	0
RAG1	0.024928092	0.017737296	0.024928092	526	Leu	NA	NA	1
RAG1	0.029721956	0.017737296	0.029721956	527	Lys	NA	NA	1
RAG1	0.012464046	0.017737296	0.012464046	528	Asn	NA	NA	1
RAG1	0.02780441	0.019942474	0.02780441	529	Val	NA	NA	1
RAG1	0.041227229	0.022722915	0.041227229	530	Ser	NA	NA	1
RAG1	0.041227229	0.021668265	0.041227229	531	Ser	NA	NA	1
RAG1	0	0.020997124	0.041227229	532	Ser	Asn	NA	0
RAG1	0	0.019750719	0.020134228	533	Thr	GlnfsTer	NA	0
RAG1	0.022051774	0.019175455	0.022051774	534	Asp	NA	NA	1
RAG1	0.02780441	0.015052733	0.02780441	535	Val	NA	NA	1
RAG1	0.014381592	0.013422819	0.014381592	536	Gly	NA	NA	1
RAG1	0.023010547	0.017545542	0.023010547	537	Ile	NA	NA	1
RAG1	0	0.018983701	0.023010547	538	Ile	LeufsTer	NA	0
RAG1	0.022051774	0.016778523	0.022051774	539	Asp	NA	NA	1
RAG1	0	0.018120805	0.014381592	540	Gly	Glu	NA	0
RAG1	0.024928092	0.016682646	0.024928092	541	Leu	NA	NA	1
RAG1	0.041227229	0.018504314	0.041227229	542	Ser	NA	NA	1
RAG1	0.014381592	0.018504314	0.014381592	543	Gly	NA	NA	1
RAG1	0	0.018504314	0.024928092	544	Leu	Ile	NA	0
RAG1	0.041227229	0.020709492	0.041227229	545	Ser	NA	NA	1
RAG1	0	0.018983701	0.041227229	546	Ser	Phe	NA	0
RAG1	0.041227229	0.014860978	0.041227229	547	Ser	NA	NA	1
RAG1	0	0.01620326	0.02780441	548	Val	Leu	NA	0
RAG1	0.022051774	0.018408437	0.022051774	549	Asp	NA	NA	1
RAG1	0.022051774	0.014285714	0.022051774	550	Asp	NA	NA	1
RAG1	0.007670182	0.014285714	0.007670182	551	Tyr	NA	NA	1
RAG1	0	0.012847555	0.02780441	552	Pro	Ala	NA	0
RAG1	0.02780441	0.012847555	0.02780441	553	Val	NA	NA	1
RAG1	0.022051774	0.010642378	0.022051774	554	Asp	NA	NA	1
RAG1	0	0.009779482	0.020134228	555	Thr	Ile	NA	0
RAG1	0	0.009012464	0.023010547	556	Ile	Thr	NA	0
RAG1	0.026845638	0.009779482	0.026845638	557	Ala	NA	NA	1
RAG1	0	0.009204219	0.029721956	558	Lys	Asn	NA	0
RAG1	0	0.011121764	0.043144775	559	Arg	Ser	NA	0
RAG1	0.013422819	0.013806328	0.013422819	560	Phe	NA	NA	1
RAG1	0	0.013806328	0.043144775	561	Arg	Cys	1	0
RAG1	0.007670182	0.011121764	0.007670182	562	Tyr	NA	NA	1
RAG1	0.022051774	0.015244487	0.022051774	563	Asp	NA	NA	1
RAG1	0.041227229	0.017929051	0.041227229	564	Ser	NA	NA	1
RAG1	0.026845638	0.019079578	0.026845638	565	Ala	NA	NA	1
RAG1	0	0.019079578	0.024928092	566	Leu	Phe	NA	0
RAG1	0	0.020517737	0.02780441	567	Val	_Leu	1	0
RAG1	0.041227229	0.01831256	0.041227229	568	Ser	NA	NA	1
RAG1	0.026845638	0.017353787	0.026845638	569	Ala	NA	NA	1
RAG1	0.024928092	0.017833174	0.024928092	570	Leu	NA	NA	1
RAG1	0	0.017833174	0.019175455	571	Met	Ile	NA	0
RAG1	0.022051774	0.020134228	0.022051774	572	Asp	NA	NA	1
RAG1	0	0.018504314	0.019175455	573	Met	Ile	NA	0
RAG1	0.031639501	0.018983701	0.031639501	574	Glu	NA	NA	1
RAG1	0.031639501	0.016490892	0.031639501	575	Glu	NA	NA	1
RAG1	0	0.016490892	0.022051774	576	Asp	Val	NA	0
RAG1	0.023010547	0.014285714	0.023010547	577	Ile	NA	NA	1
RAG1	0.024928092	0.014285714	0.024928092	578	Leu	NA	NA	1
RAG1	0.031639501	0.012272291	0.031639501	579	Glu	NA	NA	1
RAG1	0	0.009108341	0.014381592	580	Gly	Asp	1	0
RAG1	0	0.009108341	0.019175455	581	Met	Thr	NA	0
RAG1	0	0.006807287	0.043144775	582	Arg	Lys	NA	0
RAG1	0	0.006519655	0.041227229	583	Ser	Phe	NA	0
RAG1	0.011505273	0.003355705	0.011505273	584	Gln	NA	NA	1
RAG1	0	0.005848514	0.022051774	585	Asp	Val	NA	0
RAG1	0	0.007094919	0.024928092	586	Leu	Phe	NA	0
RAG1	0	0.008533078	0.022051774	587	Asp	Asn	NA	0
RAG1	0.022051774	0.008533078	0.022051774	588	Asp	NA	NA	1
RAG1	0	0.008724832	0.007670182	589	Tyr	Ter	NA	0
RAG1	0.024928092	0.010738255	0.024928092	590	Leu	NA	NA	1
RAG1	0.012464046	0.013518696	0.012464046	591	Asn	NA	NA	1
RAG1	0.014381592	0.016299137	0.014381592	592	Gly	NA	NA	1
RAG1	0	0.01409396	0.02780441	593	Pro	Ser	NA	0
RAG1	0.013422819	0.017066155	0.013422819	594	Phe	NA	NA	1
RAG1	0.020134228	0.017737296	0.020134228	595	Thr	NA	NA	1
RAG1	0.02780441	0.020613615	0.02780441	596	Val	NA	NA	1
RAG1	0.02780441	0.02042186	0.02780441	597	Val	NA	NA	1
RAG1	0	0.022627037	0.02780441	598	Val	Met	1	0
RAG1	0.029721956	0.022722915	0.029721956	599	Lys	NA	NA	1
RAG1	0.031639501	0.022627037	0.031639501	600	Glu	NA	NA	1
RAG1	0.041227229	0.021284756	0.041227229	601	Ser	NA	NA	1
RAG1	0.012464046	0.018504314	0.012464046	602	Cys	NA	NA	1
RAG1	0.022051774	0.018504314	0.022051774	603	Asp	NA	NA	1
RAG1	0.014381592	0.015532119	0.014381592	604	Gly	NA	NA	1
RAG1	0.019175455	0.012368169	0.019175455	605	Met	NA	NA	1
RAG1	0.014381592	0.008245446	0.014381592	606	Gly	NA	NA	1
RAG1	0	0.009587728	0.022051774	607	Asp	Glu	NA	0
RAG1	0	0.008820709	0.02780441	608	Val	Met	NA	0
RAG1	0	0.00738255	0.041227229	609	Ser	Gly	NA	0
RAG1	0	0.006903164	0.031639501	610	Glu	Gln	NA	0
RAG1	0	0.008245446	0.029721956	611	Lys	Thr	NA	0
RAG1	0.025886865	0.008245446	0.025886865	612	His	NA	NA	1
RAG1	0.014381592	0.008245446	0.014381592	613	Gly	NA	NA	1
RAG1	0	0.008245446	0.041227229	614	Ser	Thr	NA	0
RAG1	0.014381592	0.011409396	0.014381592	615	Gly	NA	NA	1
RAG1	0.02780441	0.014381592	0.02780441	616	Pro	NA	NA	1
RAG1	0	0.011792905	0.02780441	617	Val	Leu	1	0
RAG1	0	0.013135187	0.02780441	618	Val	Ala	NA	0
RAG1	0	0.013135187	0.02780441	619	Pro	GlnfsTer	1	0
RAG1	0.031639501	0.011697028	0.031639501	620	Glu	NA	NA	1
RAG1	0.029721956	0.01303931	0.029721956	621	Lys	NA	NA	1
RAG1	0	0.014381592	0.026845638	622	Ala	Thr	NA	0
RAG1	0.02780441	0.016395014	0.02780441	623	Val	NA	NA	1
RAG1	0	0.016395014	0.043144775	624	Arg	Cys	1	0
RAG1	0	0.01514861	0.013422819	625	Phe	Ile	NA	0
RAG1	0.041227229	0.01514861	0.041227229	626	Ser	NA	NA	1
RAG1	0.013422819	0.017449664	0.013422819	627	Phe	NA	NA	1
RAG1	0.020134228	0.014669223	0.020134228	628	Thr	NA	NA	1
RAG1	0	0.014669223	0.023010547	629	Ile	Val	NA	0
RAG1	0.019175455	0.014669223	0.019175455	630	Met	NA	NA	1
RAG1	0.029721956	0.0105465	0.029721956	631	Lys	NA	NA	1
RAG1	0.023010547	0.009204219	0.023010547	632	Ile	NA	NA	1
RAG1	0	0.011313519	0.020134228	633	Thr	Ile	NA	0
RAG1	0	0.012464046	0.023010547	634	Ile	Val	NA	0
RAG1	0	0.011792905	0.026845638	635	Ala	Thr	NA	0
RAG1	0	0.011601151	0.025886865	636	His	Arg	NA	0
RAG1	0	0.009300096	0.041227229	637	Ser	Gly	NA	0
RAG1	0.041227229	0.012080537	0.041227229	638	Ser	NA	NA	1
RAG1	0.011505273	0.013422819	0.011505273	639	Gln	NA	NA	1
RAG1	0.012464046	0.016586769	0.012464046	640	Asn	NA	NA	1
RAG1	0.02780441	0.019750719	0.02780441	641	Val	NA	NA	1
RAG1	0	0.022435283	0.029721956	642	Lys	Gln	NA	0
RAG1	0.02780441	0.021284756	0.02780441	643	Val	NA	NA	1
RAG1	0.013422819	0.022914669	0.013422819	644	Phe	NA	NA	1
RAG1	0.031639501	0.022914669	0.031639501	645	Glu	NA	NA	1
RAG1	0.031639501	0.020134228	0.031639501	646	Glu	NA	NA	1
RAG1	0.026845638	0.023298178	0.026845638	647	Ala	NA	NA	1
RAG1	0.029721956	0.023010547	0.029721956	648	Lys	NA	NA	1
RAG1	0.02780441	0.022914669	0.02780441	649	Pro	NA	NA	1
RAG1	0.012464046	0.020997124	0.012464046	650	Asn	NA	NA	1
RAG1	0	0.020805369	0.041227229	651	Ser	Pro	NA	0
RAG1	0.031639501	0.020901246	0.031639501	652	Glu	NA	NA	1
RAG1	0.024928092	0.02042186	0.024928092	653	Leu	NA	NA	1
RAG1	0.012464046	0.017641419	0.012464046	654	Cys	NA	NA	1
RAG1	0.012464046	0.018887824	0.012464046	655	Cys	NA	NA	1
RAG1	0.029721956	0.018887824	0.029721956	656	Lys	NA	NA	1
RAG1	0.02780441	0.018216683	0.02780441	657	Pro	NA	NA	1
RAG1	0.024928092	0.018408437	0.024928092	658	Leu	NA	NA	1
RAG1	0	0.017162033	0.012464046	659	Cys	Tyr	NA	0
RAG1	0.024928092	0.019079578	0.024928092	660	Leu	NA	NA	1
RAG1	0	0.016107383	0.019175455	661	Met	del	NA	0
RAG1	0.024928092	0.015532119	0.024928092	662	Leu	NA	NA	1
RAG1	0.026845638	0.01303931	0.026845638	663	Ala	NA	NA	1
RAG1	0	0.01620326	0.022051774	664	Asp	Glu	NA	0
RAG1	0.031639501	0.013710451	0.031639501	665	Glu	NA	NA	1
RAG1	0	0.01620326	0.041227229	666	Ser	Thr	NA	0
RAG1	0.022051774	0.015723873	0.022051774	667	Asp	NA	NA	1
RAG1	0	0.015723873	0.025886865	668	His	Tyr	NA	0
RAG1	0.031639501	0.015723873	0.031639501	669	Glu	NA	NA	1
RAG1	0	0.015052733	0.020134228	670	Thr	Lys	1	0
RAG1	0.024928092	0.019175455	0.024928092	671	Leu	NA	NA	1
RAG1	0.020134228	0.016970278	0.020134228	672	Thr	NA	NA	1
RAG1	0.026845638	0.019463087	0.026845638	673	Ala	NA	NA	1
RAG1	0	0.016299137	0.023010547	674	Ile	TyrfsTer	1	0
RAG1	0.024928092	0.018983701	0.024928092	675	Leu	NA	NA	1
RAG1	0.041227229	0.019654842	0.041227229	676	Ser	NA	NA	1
RAG1	0	0.017641419	0.02780441	677	Pro	Thr	1	0
RAG1	0.024928092	0.014956855	0.024928092	678	Leu	NA	NA	1
RAG1	0	0.014956855	0.023010547	679	Ile	Val	NA	0
RAG1	0.026845638	0.014381592	0.026845638	680	Ala	NA	NA	1
RAG1	0.031639501	0.013231064	0.031639501	681	Glu	NA	NA	1
RAG1	0	0.013231064	0.043144775	682	Arg	Lys	NA	0
RAG1	0	0.010738255	0.031639501	683	Glu	Val	NA	0
RAG1	0	0.013902205	0.026845638	684	Ala	ProfsTer	1	0
RAG1	0.019175455	0.011217641	0.019175455	685	Met	NA	NA	1
RAG1	0.029721956	0.008053691	0.029721956	686	Lys	NA	NA	1
RAG1	0	0.0105465	0.041227229	687	Ser	Asn	NA	0
RAG1	0	0.013710451	0.041227229	688	Ser	Gly	NA	0
RAG1	0.031639501	0.01620326	0.031639501	689	Glu	NA	NA	1
RAG1	0	0.015723873	0.024928092	690	Leu	Ser	NA	0
RAG1	0	0.014189837	0.019175455	691	Met	Val	NA	0
RAG1	0.024928092	0.016490892	0.024928092	692	Leu	NA	NA	1
RAG1	0.031639501	0.016490892	0.031639501	693	Glu	NA	NA	1
RAG1	0.024928092	0.013326942	0.024928092	694	Leu	NA	NA	1
RAG1	0.014381592	0.015340364	0.014381592	695	Gly	NA	NA	1
RAG1	0.014381592	0.016682646	0.014381592	696	Gly	NA	NA	1
RAG1	0.023010547	0.017162033	0.023010547	697	Ile	NA	NA	1
RAG1	0	0.015340364	0.024928092	698	Leu	Phe	NA	0
RAG1	0	0.01514861	0.043144775	699	Arg	Trp	1	0
RAG1	0.020134228	0.015052733	0.020134228	700	Thr	NA	NA	1
RAG1	0.013422819	0.017929051	0.013422819	701	Phe	NA	NA	1
RAG1	0.029721956	0.017066155	0.029721956	702	Lys	NA	NA	1
RAG1	0.013422819	0.019079578	0.013422819	703	Phe	NA	NA	1
RAG1	0.023010547	0.020517737	0.023010547	704	Ile	NA	NA	1
RAG1	0.013422819	0.019271333	0.013422819	705	Phe	NA	NA	1
RAG1	0.043144775	0.020134228	0.043144775	706	Arg	NA	NA	1
RAG1	0.014381592	0.020325983	0.014381592	707	Gly	NA	NA	1
RAG1	0.020134228	0.021955896	0.020134228	708	Thr	NA	NA	1
RAG1	0.014381592	0.022147651	0.014381592	709	Gly	NA	NA	1
RAG1	0.007670182	0.020805369	0.007670182	710	Tyr	NA	NA	1
RAG1	0.022051774	0.016490892	0.022051774	711	Asp	NA	NA	1
RAG1	0.031639501	0.018216683	0.031639501	712	Glu	NA	NA	1
RAG1	0.029721956	0.018983701	0.029721956	713	Lys	NA	NA	1
RAG1	0.024928092	0.020709492	0.024928092	714	Leu	NA	NA	1
RAG1	0	0.019942474	0.02780441	715	Val	CysfsTer	1	0
RAG1	0	0.020230105	0.043144775	716	Arg	Trp	1	0
RAG1	0.031639501	0.017066155	0.031639501	717	Glu	NA	NA	1
RAG1	0.02780441	0.016778523	0.02780441	718	Val	NA	NA	1
RAG1	0.031639501	0.018408437	0.031639501	719	Glu	NA	NA	1
RAG1	0	0.019846596	0.014381592	720	Gly	Asp	NA	0
RAG1	0.024928092	0.023969319	0.024928092	721	Leu	NA	NA	1
RAG1	0	0.02358581	0.031639501	722	Glu	Lys	NA	0
RAG1	0.026845638	0.021572387	0.026845638	723	Ala	NA	NA	1
RAG1	0.041227229	0.018408437	0.041227229	724	Ser	NA	NA	1
RAG1	0.014381592	0.018408437	0.014381592	725	Gly	NA	NA	1
RAG1	0.041227229	0.015915628	0.041227229	726	Ser	NA	NA	1
RAG1	0.02780441	0.018408437	0.02780441	727	Val	NA	NA	1
RAG1	0.007670182	0.016970278	0.007670182	728	Tyr	NA	NA	1
RAG1	0	0.015052733	0.023010547	729	Ile	Leu	1	0
RAG1	0	0.013614573	0.012464046	730	Cys	Arg	1	0
RAG1	0	0.00949185	0.020134228	731	Thr	Ser	NA	0
RAG1	0.024928092	0.006711409	0.024928092	732	Leu	NA	NA	1
RAG1	0.012464046	0.0084372	0.012464046	733	Cys	NA	NA	1
RAG1	0.022051774	0.0084372	0.022051774	734	Asp	NA	NA	1
RAG1	0	0.0084372	0.026845638	735	Ala	Val	NA	0
RAG1	0	0.0084372	0.020134228	736	Thr	Asn	NA	0
RAG1	0	0.007094919	0.043144775	737	Arg	Cys	1	0
RAG1	0.024928092	0.005848514	0.024928092	738	Leu	NA	NA	1
RAG1	0	0.006136146	0.031639501	739	Glu	Gln	NA	0
RAG1	0	0.008916587	0.026845638	740	Ala	Gly	NA	0
RAG1	0	0.008916587	0.041227229	741	Ser	Phe	NA	0
RAG1	0.011505273	0.008916587	0.011505273	742	Gln	NA	NA	1
RAG1	0	0.006423778	0.012464046	743	Asn	IlefsTer	NA	0
RAG1	0.024928092	0.006423778	0.024928092	744	Leu	NA	NA	1
RAG1	0.02780441	0.0084372	0.02780441	745	Val	NA	NA	1
RAG1	0	0.012751678	0.013422819	746	Phe	Cys	NA	0
RAG1	0	0.011601151	0.025886865	747	His	Gln	NA	0
RAG1	0	0.011601151	0.041227229	748	Ser	Thr	1	0
RAG1	0	0.011792905	0.023010547	749	Ile	Val	NA	0
RAG1	0.020134228	0.009012464	0.020134228	750	Thr	NA	NA	1
RAG1	0.043144775	0.010258869	0.043144775	751	Arg	NA	NA	1
RAG1	0	0.010258869	0.041227229	752	Ser	Arg	NA	0
RAG1	0	0.013422819	0.025886865	753	His	Arg	1	0
RAG1	0.026845638	0.013422819	0.026845638	754	Ala	NA	NA	1
RAG1	0	0.012176414	0.031639501	755	Glu	Asp	NA	0
RAG1	0.012464046	0.011025887	0.012464046	756	Asn	NA	NA	1
RAG1	0	0.011025887	0.024928092	757	Leu	Val	NA	0
RAG1	0.031639501	0.011505273	0.031639501	758	Glu	NA	NA	1
RAG1	0	0.008820709	0.043144775	759	Arg	Cys	1	0
RAG1	0.007670182	0.012943432	0.007670182	760	Tyr	NA	NA	1
RAG1	0.031639501	0.012943432	0.031639501	761	Glu	NA	NA	1
RAG1	0	0.012943432	0.02780441	762	Val	Ile	NA	0
RAG1	0.004793864	0.0105465	0.004793864	763	Trp	NA	NA	1
RAG1	0	0.013135187	0.043144775	764	Arg	Cys	1	0
RAG1	0.041227229	0.015532119	0.041227229	765	Ser	NA	NA	1
RAG1	0.012464046	0.012368169	0.012464046	766	Asn	NA	NA	1
RAG1	0	0.01514861	0.02780441	767	Pro	Arg	NA	0
RAG1	0.007670182	0.014669223	0.007670182	768	Tyr	NA	NA	1
RAG1	0.025886865	0.014669223	0.025886865	769	His	NA	NA	1
RAG1	0.031639501	0.0105465	0.031639501	770	Glu	NA	NA	1
RAG1	0	0.009300096	0.041227229	771	Ser	Thr	1	0
RAG1	0.02780441	0.009300096	0.02780441	772	Val	NA	NA	1
RAG1	0	0.008533078	0.031639501	773	Glu	Gly	NA	0
RAG1	0	0.008724832	0.031639501	774	Glu	Lys	NA	0
RAG1	0	0.008533078	0.024928092	775	Leu	Arg	NA	0
RAG1	0	0.009971237	0.043144775	776	Arg	Trp	1	0
RAG1	0	0.009971237	0.022051774	777	Asp	Asn	NA	0
RAG1	0	0.009971237	0.043144775	778	Arg	Gly	1	0
RAG1	0.02780441	0.012655801	0.02780441	779	Val	NA	NA	1
RAG1	0.029721956	0.015627996	0.029721956	780	Lys	NA	NA	1
RAG1	0.014381592	0.018408437	0.014381592	781	Gly	NA	NA	1
RAG1	0.02780441	0.019750719	0.02780441	782	Val	NA	NA	1
RAG1	0	0.019750719	0.041227229	783	Ser	Ter	NA	0
RAG1	0.026845638	0.016970278	0.026845638	784	Ala	NA	NA	1
RAG1	0.029721956	0.013998082	0.029721956	785	Lys	NA	NA	1
RAG1	0.02780441	0.015340364	0.02780441	786	Pro	NA	NA	1
RAG1	0.013422819	0.015340364	0.013422819	787	Phe	NA	NA	1
RAG1	0	0.019463087	0.023010547	788	Ile	Val	NA	0
RAG1	0	0.019079578	0.031639501	789	Glu	Lys	NA	0
RAG1	0	0.01831256	0.020134228	790	Thr	Ile	NA	0
RAG1	0.02780441	0.018216683	0.02780441	791	Val	NA	NA	1
RAG1	0.02780441	0.01936721	0.02780441	792	Pro	NA	NA	1
RAG1	0.041227229	0.021955896	0.041227229	793	Ser	NA	NA	1
RAG1	0.023010547	0.023202301	0.023010547	794	Ile	NA	NA	1
RAG1	0.022051774	0.025407478	0.022051774	795	Asp	NA	NA	1
RAG1	0.026845638	0.022627037	0.026845638	796	Ala	NA	NA	1
RAG1	0.024928092	0.021284756	0.024928092	797	Leu	NA	NA	1
RAG1	0.025886865	0.018408437	0.025886865	798	His	NA	NA	1
RAG1	0.012464046	0.016107383	0.012464046	799	Cys	NA	NA	1
RAG1	0.022051774	0.016586769	0.022051774	800	Asp	NA	NA	1
RAG1	0	0.017066155	0.023010547	801	Ile	Val	NA	0
RAG1	0.014381592	0.015915628	0.014381592	802	Gly	NA	NA	1
RAG1	0.012464046	0.01409396	0.012464046	803	Asn	NA	NA	1
RAG1	0	0.012847555	0.026845638	804	Ala	Thr	NA	0
RAG1	0.026845638	0.010642378	0.026845638	805	Ala	NA	NA	1
RAG1	0.031639501	0.01198466	0.031639501	806	Glu	NA	NA	1
RAG1	0.013422819	0.011697028	0.013422819	807	Phe	NA	NA	1
RAG1	0.007670182	0.012943432	0.007670182	808	Tyr	NA	NA	1
RAG1	0	0.012943432	0.029721956	809	Lys	Arg	NA	0
RAG1	0	0.010258869	0.023010547	810	Ile	Val	NA	0
RAG1	0.013422819	0.007094919	0.013422819	811	Phe	NA	NA	1
RAG1	0.011505273	0.008916587	0.011505273	812	Gln	NA	NA	1
RAG1	0.024928092	0.008149569	0.024928092	813	Leu	NA	NA	1
RAG1	0	0.008149569	0.031639501	814	Glu	Asp	NA	0
RAG1	0	0.008149569	0.023010547	815	Ile	Leu	1	0
RAG1	0	0.008053691	0.014381592	816	Gly	Glu	NA	0
RAG1	0.031639501	0.006903164	0.031639501	817	Glu	NA	NA	1
RAG1	0	0.004410355	0.02780441	818	Val	Leu	1	0
RAG1	0	0.007094919	0.007670182	819	Tyr	Cys	NA	0
RAG1	0	0.011217641	0.029721956	820	Lys	Glu	1	0
RAG1	0.012464046	0.011217641	0.012464046	821	Asn	NA	NA	1
RAG1	0	0.008053691	0.02780441	822	Pro	Arg	NA	0
RAG1	0	0.011217641	0.012464046	823	Asn	Thr	1	0
RAG1	0.026845638	0.011217641	0.026845638	824	Ala	NA	NA	1
RAG1	0.041227229	0.011217641	0.041227229	825	Ser	NA	NA	1
RAG1	0	0.009971237	0.029721956	826	Lys	Asn	NA	0
RAG1	0	0.010450623	0.031639501	827	Glu	Asp	NA	0
RAG1	0.031639501	0.011601151	0.031639501	828	Glu	NA	NA	1
RAG1	0	0.008916587	0.043144775	829	Arg	Ser	NA	0
RAG1	0	0.004793864	0.029721956	830	Lys	Ter	1	0
RAG1	0	0.004793864	0.043144775	831	Arg	Met	NA	0
RAG1	0.004793864	0.006999041	0.004793864	832	Trp	NA	NA	1
RAG1	0.011505273	0.006807287	0.011505273	833	Gln	NA	NA	1
RAG1	0	0.006807287	0.026845638	834	Ala	Ser	NA	0
RAG1	0	0.009300096	0.020134228	835	Thr	Ala	NA	0
RAG1	0	0.009300096	0.024928092	836	Leu	Met	NA	0
RAG1	0.022051774	0.008820709	0.022051774	837	Asp	NA	NA	1
RAG1	0.029721956	0.007670182	0.029721956	838	Lys	NA	NA	1
RAG1	0	0.007670182	0.025886865	839	His	Tyr	1	0
RAG1	0.024928092	0.008916587	0.024928092	840	Leu	NA	NA	1
RAG1	0	0.011409396	0.043144775	841	Arg	Trp	1	0
RAG1	0	0.012176414	0.029721956	842	Lys	Glu	NA	0
RAG1	0	0.009204219	0.029721956	843	Lys	Glu	1	0
RAG1	0	0.009204219	0.019175455	844	Met	Thr	1	0
RAG1	0.012464046	0.006711409	0.012464046	845	Asn	NA	NA	1
RAG1	0.024928092	0.006711409	0.024928092	846	Leu	NA	NA	1
RAG1	0.029721956	0.006711409	0.029721956	847	Lys	NA	NA	1
RAG1	0	0.007957814	0.02780441	848	Pro	Ala	NA	0
RAG1	0	0.007957814	0.023010547	849	Ile	Thr	NA	0
RAG1	0	0.007957814	0.019175455	850	Met	Arg	NA	0
RAG1	0	0.006807287	0.043144775	851	Arg	Lys	NA	0
RAG1	0	0.003835091	0.019175455	852	Met	Leu	NA	0
RAG1	0.012464046	0.008149569	0.012464046	853	Asn	NA	NA	1
RAG1	0	0.011121764	0.014381592	854	Gly	Asp	NA	0
RAG1	0.012464046	0.013614573	0.012464046	855	Asn	NA	NA	1
RAG1	0.013422819	0.013614573	0.013422819	856	Phe	NA	NA	1
RAG1	0	0.015627996	0.026845638	857	Ala	Ser	1	0
RAG1	0.043144775	0.014381592	0.043144775	858	Arg	NA	NA	1
RAG1	0.029721956	0.014381592	0.029721956	859	Lys	NA	NA	1
RAG1	0.024928092	0.01514861	0.024928092	860	Leu	NA	NA	1
RAG1	0	0.013806328	0.019175455	861	Met	Ile	1	0
RAG1	0.020134228	0.016011505	0.020134228	862	Thr	NA	NA	1
RAG1	0	0.011697028	0.029721956	863	Lys	Thr	1	0
RAG1	0	0.008724832	0.031639501	864	Glu	Ter	NA	0
RAG1	0.020134228	0.007478428	0.020134228	865	Thr	NA	NA	1
RAG1	0	0.007478428	0.02780441	866	Val	GlyfsTer	NA	0
RAG1	0.022051774	0.005465005	0.022051774	867	Asp	NA	NA	1
RAG1	0	0.007766059	0.026845638	868	Ala	Ser	1	0
RAG1	0	0.0105465	0.02780441	869	Val	Ile	NA	0
RAG1	0.012464046	0.012655801	0.012464046	870	Cys	NA	NA	1
RAG1	0	0.012655801	0.031639501	871	Glu	Lys	NA	0
RAG1	0	0.013614573	0.024928092	872	Leu	Ter	1	0
RAG1	0.023010547	0.017929051	0.023010547	873	Ile	NA	NA	1
RAG1	0.02780441	0.020517737	0.02780441	874	Pro	NA	NA	1
RAG1	0.041227229	0.019271333	0.041227229	875	Ser	NA	NA	1
RAG1	0	0.021955896	0.031639501	876	Glu	Lys	NA	0
RAG1	0.031639501	0.024448706	0.031639501	877	Glu	NA	NA	1
RAG1	0.043144775	0.022147651	0.043144775	878	Arg	NA	NA	1
RAG1	0.025886865	0.02253116	0.025886865	879	His	NA	NA	1
RAG1	0	0.018408437	0.031639501	880	Glu	Lys	1	0
RAG1	0.026845638	0.018408437	0.026845638	881	Ala	NA	NA	1
RAG1	0.024928092	0.015244487	0.024928092	882	Leu	NA	NA	1
RAG1	0	0.01093001	0.043144775	883	Arg	Lys	NA	0
RAG1	0.031639501	0.009108341	0.031639501	884	Glu	NA	NA	1
RAG1	0	0.011601151	0.024928092	885	Leu	HisfsTer	1	0
RAG1	0	0.011888782	0.019175455	886	Met	Thr	NA	0
RAG1	0	0.011313519	0.022051774	887	Asp	Asn	NA	0
RAG1	0	0.014285714	0.024928092	888	Leu	Phe	1	0
RAG1	0.007670182	0.011121764	0.007670182	889	Tyr	NA	NA	1
RAG1	0.024928092	0.013902205	0.024928092	890	Leu	NA	NA	1
RAG1	0.029721956	0.014381592	0.029721956	891	Lys	NA	NA	1
RAG1	0.019175455	0.014381592	0.019175455	892	Met	NA	NA	1
RAG1	0.029721956	0.018504314	0.029721956	893	Lys	NA	NA	1
RAG1	0	0.021860019	0.02780441	894	Pro	Gln	NA	0
RAG1	0.02780441	0.020613615	0.02780441	895	Val	NA	NA	1
RAG1	0.004793864	0.02042186	0.004793864	896	Trp	NA	NA	1
RAG1	0	0.018504314	0.043144775	897	Arg	Ter	1	0
RAG1	0.041227229	0.015532119	0.041227229	898	Ser	NA	NA	1
RAG1	0.041227229	0.018696069	0.041227229	899	Ser	NA	NA	1
RAG1	0.012464046	0.015915628	0.012464046	900	Cys	NA	NA	1
RAG1	0.02780441	0.018216683	0.02780441	901	Pro	NA	NA	1
RAG1	0	0.018216683	0.026845638	902	Ala	Asp	NA	0
RAG1	0	0.018216683	0.029721956	903	Lys	ArgfsTer	NA	0
RAG1	0.031639501	0.01409396	0.031639501	904	Glu	NA	NA	1
RAG1	0	0.01409396	0.012464046	905	Cys	Ser	NA	0
RAG1	0.02780441	0.012464046	0.02780441	906	Pro	NA	NA	1
RAG1	0	0.013231064	0.031639501	907	Glu	Asp	NA	0
RAG1	0.041227229	0.017353787	0.041227229	908	Ser	NA	NA	1
RAG1	0	0.014189837	0.024928092	909	Leu	Pro	NA	0
RAG1	0.012464046	0.015436242	0.012464046	910	Cys	NA	NA	1
RAG1	0.011505273	0.016778523	0.011505273	911	Gln	NA	NA	1
RAG1	0.007670182	0.017929051	0.007670182	912	Tyr	NA	NA	1
RAG1	0.041227229	0.013806328	0.041227229	913	Ser	NA	NA	1
RAG1	0	0.01514861	0.013422819	914	Phe	Ser	1	0
RAG1	0.012464046	0.016586769	0.012464046	915	Asn	NA	NA	1
RAG1	0.041227229	0.015436242	0.041227229	916	Ser	NA	NA	1
RAG1	0.011505273	0.017162033	0.011505273	917	Gln	NA	NA	1
RAG1	0	0.015532119	0.043144775	918	Arg	Cys	1	0
RAG1	0.013422819	0.019654842	0.013422819	919	Phe	NA	NA	1
RAG1	0.026845638	0.018408437	0.026845638	920	Ala	NA	NA	1
RAG1	0	0.014285714	0.031639501	921	Glu	Lys	1	0
RAG1	0.024928092	0.013135187	0.024928092	922	Leu	NA	NA	1
RAG1	0.024928092	0.016107383	0.024928092	923	Leu	NA	NA	1
RAG1	0.041227229	0.014765101	0.041227229	924	Ser	NA	NA	1
RAG1	0	0.016395014	0.020134228	925	Thr	Met	NA	0
RAG1	0	0.017162033	0.029721956	926	Lys	Thr	NA	0
RAG1	0	0.017833174	0.013422819	927	Phe	Ser	NA	0
RAG1	0.029721956	0.015340364	0.029721956	928	Lys	NA	NA	1
RAG1	0	0.011217641	0.007670182	929	Tyr	His	NA	0
RAG1	0.043144775	0.013518696	0.043144775	930	Arg	NA	NA	1
RAG1	0.007670182	0.013518696	0.007670182	931	Tyr	NA	NA	1
RAG1	0.031639501	0.013518696	0.031639501	932	Glu	NA	NA	1
RAG1	0	0.011313519	0.014381592	933	Gly	Val	NA	0
RAG1	0	0.011313519	0.029721956	934	Lys	Glu	NA	0
RAG1	0.023010547	0.009587728	0.023010547	935	Ile	NA	NA	1
RAG1	0	0.011792905	0.020134228	936	Thr	Ala	NA	0
RAG1	0	0.008628955	0.012464046	937	Asn	His	NA	0
RAG1	0.007670182	0.011121764	0.007670182	938	Tyr	NA	NA	1
RAG1	0	0.013806328	0.013422819	939	Phe	Leu	NA	0
RAG1	0.025886865	0.01409396	0.025886865	940	His	NA	NA	1
RAG1	0.029721956	0.01409396	0.029721956	941	Lys	NA	NA	1
RAG1	0	0.016874401	0.020134228	942	Thr	Ile	NA	0
RAG1	0.024928092	0.016107383	0.024928092	943	Leu	NA	NA	1
RAG1	0.026845638	0.018408437	0.026845638	944	Ala	NA	NA	1
RAG1	0.025886865	0.018120805	0.025886865	945	His	NA	NA	1
RAG1	0	0.01831256	0.02780441	946	Val	Leu	NA	0
RAG1	0.02780441	0.022627037	0.02780441	947	Pro	NA	NA	1
RAG1	0	0.020134228	0.031639501	948	Glu	Asp	NA	0
RAG1	0.023010547	0.018887824	0.023010547	949	Ile	NA	NA	1
RAG1	0.023010547	0.02042186	0.023010547	950	Ile	NA	NA	1
RAG1	0.031639501	0.02042186	0.031639501	951	Glu	NA	NA	1
RAG1	0.043144775	0.017641419	0.043144775	952	Arg	NA	NA	1
RAG1	0	0.020325983	0.022051774	953	Asp	Tyr	NA	0
RAG1	0.014381592	0.018024928	0.014381592	954	Gly	NA	NA	1
RAG1	0.041227229	0.015723873	0.041227229	955	Ser	NA	NA	1
RAG1	0	0.012559923	0.023010547	956	Ile	Thr	NA	0
RAG1	0	0.008245446	0.014381592	957	Gly	Trp	NA	0
RAG1	0.026845638	0.008245446	0.026845638	958	Ala	NA	NA	1
RAG1	0	0.008053691	0.004793864	959	Trp	Ter	NA	0
RAG1	0	0.007094919	0.026845638	960	Ala	Thr	1	0
RAG1	0	0.011217641	0.041227229	961	Ser	MetfsTer	1	0
RAG1	0	0.012655801	0.031639501	962	Glu	Asp	NA	0
RAG1	0	0.009971237	0.014381592	963	Gly	Glu	NA	0
RAG1	0.012464046	0.012943432	0.012464046	964	Asn	NA	NA	1
RAG1	0.031639501	0.015436242	0.031639501	965	Glu	NA	NA	1
RAG1	0.041227229	0.016778523	0.041227229	966	Ser	NA	NA	1
RAG1	0.014381592	0.021093001	0.014381592	967	Gly	NA	NA	1
RAG1	0	0.021093001	0.012464046	968	Asn	Lys	NA	0
RAG1	0.029721956	0.019846596	0.029721956	969	Lys	NA	NA	1
RAG1	0.024928092	0.016682646	0.024928092	970	Leu	NA	NA	1
RAG1	0.013422819	0.015532119	0.013422819	971	Phe	NA	NA	1
RAG1	0.043144775	0.016011505	0.043144775	972	Arg	NA	NA	1
RAG1	0	0.01725791	0.043144775	973	Arg	Cys	1	0
RAG1	0	0.016970278	0.013422819	974	Phe	Leu	NA	0
RAG1	0	0.018791946	0.043144775	975	Arg	Trp	1	0
RAG1	0.029721956	0.018600192	0.029721956	976	Lys	NA	NA	1
RAG1	0.019175455	0.014285714	0.019175455	977	Met	NA	NA	1
RAG1	0.012464046	0.01725791	0.012464046	978	Asn	NA	NA	1
RAG1	0.026845638	0.018504314	0.026845638	979	Ala	NA	NA	1
RAG1	0.043144775	0.018504314	0.043144775	980	Arg	NA	NA	1
RAG1	0.011505273	0.018696069	0.011505273	981	Gln	NA	NA	1
RAG1	0	0.016778523	0.041227229	982	Ser	Tyr	NA	0
RAG1	0.029721956	0.018696069	0.029721956	983	Lys	NA	NA	1
RAG1	0.012464046	0.018216683	0.012464046	984	Cys	NA	NA	1
RAG1	0	0.016682646	0.007670182	985	Tyr	His	1	0
RAG1	0.031639501	0.018024928	0.031639501	986	Glu	NA	NA	1
RAG1	0	0.018024928	0.019175455	987	Met	Thr	NA	0
RAG1	0.031639501	0.015052733	0.031639501	988	Glu	NA	NA	1
RAG1	0.022051774	0.013806328	0.022051774	989	Asp	NA	NA	1
RAG1	0.02780441	0.013806328	0.02780441	990	Val	NA	NA	1
RAG1	0.024928092	0.013135187	0.024928092	991	Leu	NA	NA	1
RAG1	0	0.013135187	0.029721956	992	Lys	Glu	NA	0
RAG1	0	0.009971237	0.025886865	993	His	Arg	1	0
RAG1	0	0.011888782	0.025886865	994	His	Arg	NA	0
RAG1	0	0.012080537	0.004793864	995	Trp	Gly	1	0
RAG1	0.024928092	0.009587728	0.024928092	996	Leu	NA	NA	1
RAG1	0	0.009587728	0.007670182	997	Tyr	HisfsTer	NA	0
RAG1	0	0.009587728	0.020134228	998	Thr	LeufsTer	NA	0
RAG1	0.041227229	0.012559923	0.041227229	999	Ser	NA	NA	1
RAG1	0.029721956	0.013902205	0.029721956	1000	Lys	NA	NA	1
RAG1	0	0.011409396	0.007670182	1001	Tyr	Cys	NA	0
RAG1	0	0.011409396	0.024928092	1002	Leu	Phe	NA	0
RAG1	0	0.01409396	0.011505273	1003	Gln	Ter	NA	0
RAG1	0.029721956	0.009971237	0.029721956	1004	Lys	NA	NA	1
RAG1	0.013422819	0.008245446	0.013422819	1005	Phe	NA	NA	1
RAG1	0	0.008245446	0.019175455	1006	Met	Val	1	0
RAG1	0	0.010738255	0.012464046	1007	Asn	Ser	1	0
RAG1	0.026845638	0.013710451	0.026845638	1008	Ala	NA	NA	1
RAG1	0	0.012751678	0.025886865	1009	His	Tyr	NA	0
RAG1	0.012464046	0.015532119	0.012464046	1010	Asn	NA	NA	1
RAG1	0	0.016970278	0.026845638	1011	Ala	Gly	NA	0
RAG1	0.024928092	0.01831256	0.024928092	1012	Leu	NA	NA	1
RAG1	0.029721956	0.015627996	0.029721956	1013	Lys	NA	NA	1
RAG1	0.020134228	0.015627996	0.020134228	1014	Thr	NA	NA	1
RAG1	0.041227229	0.015627996	0.041227229	1015	Ser	NA	NA	1
RAG1	0.014381592	0.015627996	0.014381592	1016	Gly	NA	NA	1
RAG1	0.013422819	0.014285714	0.013422819	1017	Phe	NA	NA	1
RAG1	0	0.013998082	0.020134228	1018	Thr	Ile	NA	0
RAG1	0	0.01198466	0.019175455	1019	Met	Val	1	0
RAG1	0.012464046	0.010354746	0.012464046	1020	Asn	NA	NA	1
RAG1	0	0.010354746	0.02780441	1021	Pro	Ser	NA	0
RAG1	0.011505273	0.009012464	0.011505273	1022	Gln	NA	NA	1
RAG1	0.026845638	0.009012464	0.026845638	1023	Ala	NA	NA	1
RAG1	0	0.011505273	0.041227229	1024	Ser	Asn	NA	0
RAG1	0.024928092	0.010258869	0.024928092	1025	Leu	NA	NA	1
RAG1	0.014381592	0.010258869	0.014381592	1026	Gly	NA	NA	1
RAG1	0	0.012272291	0.022051774	1027	Asp	GlyfsTer	1	0
RAG1	0	0.009587728	0.02780441	1028	Pro	Gln	1	0
RAG1	0.024928092	0.013710451	0.024928092	1029	Leu	NA	NA	1
RAG1	0	0.011217641	0.014381592	1030	Gly	Ala	1	0
RAG1	0	0.012943432	0.023010547	1031	Ile	Val	1	0
RAG1	0.031639501	0.012943432	0.031639501	1032	Glu	NA	NA	1
RAG1	0	0.01409396	0.022051774	1033	Asp	Asn	1	0
RAG1	0.041227229	0.011601151	0.041227229	1034	Ser	NA	NA	1
RAG1	0	0.015723873	0.024928092	1035	Leu	Pro	NA	0
RAG1	0.031639501	0.015723873	0.031639501	1036	Glu	NA	NA	1
RAG1	0	0.015723873	0.041227229	1037	Ser	Arg	1	0
RAG1	0.011505273	0.017066155	0.011505273	1038	Gln	NA	NA	1
RAG1	0	0.014381592	0.022051774	1039	Asp	Asn	1	0
RAG1	0.041227229	0.017897092	0.041227229	1040	Ser	NA	NA	1
RAG1	0	0.016179291	0.019175455	1041	Met	Val	NA	0
RAG1	0.031639501	0.018490618	0.031639501	1042	Glu	NA	NA	1
RAG1	0.013422819	0.019654842	0.013422819	1043	Phe	NA	NA	1
RAG2	0.013282732	0.024035421	0.013282732	1	Met	NA	NA	1
RAG2	0.030360531	0.019449715	0.030360531	2	Ser	NA	NA	1
RAG2	0.028462998	0.015559772	0.028462998	3	Leu	NA	NA	1
RAG2	0.0056926	0.018975332	0.0056926	4	Gln	NA	NA	1
RAG2	0	0.019734345	0.013282732	5	Met	Lys	NA	0
RAG2	0.030360531	0.014041746	0.030360531	6	Val	NA	NA	1
RAG2	0.034155598	0.018975332	0.034155598	7	Thr	NA	NA	1
RAG2	0	0.024667932	0.030360531	8	Val	Ile	NA	0
RAG2	0.030360531	0.019734345	0.030360531	9	Ser	NA	NA	1
RAG2	0.034155598	0.012903226	0.034155598	10	Asn	NA	NA	1
RAG2	0	0.016318786	0.034155598	11	Asn	Ser	NA	0
RAG2	0	0.015939279	0.026565465	12	Ile	Thr	NA	0
RAG2	0.017077799	0.014421252	0.017077799	13	Ala	NA	NA	1
RAG2	0.028462998	0.015559772	0.028462998	14	Leu	NA	NA	1
RAG2	0.026565465	0.020113852	0.026565465	15	Ile	NA	NA	1
RAG2	0.0056926	0.024288425	0.0056926	16	Gln	NA	NA	1
RAG2	0.022770398	0.018595825	0.022770398	17	Pro	NA	NA	1
RAG2	0.037950664	0.019354839	0.037950664	18	Gly	NA	NA	1
RAG2	0	0.023908918	0.017077799	19	Phe	Cys	NA	0
RAG2	0.030360531	0.022011385	0.030360531	20	Ser	NA	NA	1
RAG2	0.028462998	0.014421252	0.028462998	21	Leu	NA	NA	1
RAG2	0.013282732	0.017836812	0.013282732	22	Met	NA	NA	1
RAG2	0	0.017457306	0.034155598	23	Asn	Ser	NA	0
RAG2	0.017077799	0.019354839	0.017077799	24	Phe	NA	NA	1
RAG2	0.028462998	0.017836812	0.028462998	25	Asp	NA	NA	1
RAG2	0.037950664	0.023908918	0.037950664	26	Gly	NA	NA	1
RAG2	0.0056926	0.023908918	0.0056926	27	Gln	NA	NA	1
RAG2	0.030360531	0.021631879	0.030360531	28	Val	NA	NA	1
RAG2	0.017077799	0.017457306	0.017077799	29	Phe	NA	NA	1
RAG2	0.017077799	0.016318786	0.017077799	30	Phe	NA	NA	1
RAG2	0.017077799	0.011385199	0.017077799	31	Phe	NA	NA	1
RAG2	0	0.011385199	0.037950664	32	Gly	Glu	NA	0
RAG2	0.0056926	0.007969639	0.0056926	33	Gln	NA	NA	1
RAG2	0.017077799	0.005313093	0.017077799	34	Lys	NA	NA	1
RAG2	0	0.009867173	0.037950664	35	Gly	AlafsTer	1	0
RAG2	0.003795066	0.012144213	0.003795066	36	Trp	NA	NA	1
RAG2	0.022770398	0.013282732	0.022770398	37	Pro	NA	NA	1
RAG2	0.017077799	0.013282732	0.017077799	38	Lys	NA	NA	1
RAG2	0.022770398	0.014800759	0.022770398	39	Arg	NA	NA	1
RAG2	0	0.014800759	0.030360531	40	Ser	Tyr	NA	0
RAG2	0.011385199	0.018216319	0.011385199	41	Cys	NA	NA	1
RAG2	0.022770398	0.013662239	0.022770398	42	Pro	NA	NA	1
RAG2	0.034155598	0.013662239	0.034155598	43	Thr	NA	NA	1
RAG2	0	0.014800759	0.037950664	44	Gly	Ter	NA	0
RAG2	0	0.010246679	0.030360531	45	Val	Ile	NA	0
RAG2	0.017077799	0.00341556	0.017077799	46	Phe	NA	NA	1
RAG2	0	0.00341556	0.017077799	47	His	Tyr	1	0
RAG2	0	0.009487666	0.028462998	48	Leu	Pro	NA	0
RAG2	0	0.009487666	0.028462998	49	Asp	Ala	NA	0
RAG2	0.030360531	0.012903226	0.030360531	50	Val	NA	NA	1
RAG2	0.017077799	0.012903226	0.017077799	51	Lys	NA	NA	1
RAG2	0.017077799	0.012903226	0.017077799	52	His	NA	NA	1
RAG2	0	0.00683112	0.034155598	53	Asn	His	NA	0
RAG2	0	0.00683112	0.017077799	54	His	Arg	NA	0
RAG2	0	0.009108159	0.030360531	55	Val	Ile	NA	0
RAG2	0.017077799	0.012523719	0.017077799	56	Lys	NA	NA	1
RAG2	0.028462998	0.017077799	0.028462998	57	Leu	NA	NA	1
RAG2	0.017077799	0.017077799	0.017077799	58	Lys	NA	NA	1
RAG2	0.022770398	0.013662239	0.022770398	59	Pro	NA	NA	1
RAG2	0	0.011385199	0.034155598	60	Thr	Ala	NA	0
RAG2	0	0.007969639	0.026565465	61	Ile	Val	NA	0
RAG2	0.017077799	0.00341556	0.017077799	62	Phe	NA	NA	1
RAG2	0	0.00341556	0.030360531	63	Ser	Tyr	NA	0
RAG2	0	0.009487666	0.017077799	64	Lys	Glu	NA	0
RAG2	0	0.008349146	0.028462998	65	Asp	Tyr	NA	0
RAG2	0.030360531	0.012144213	0.030360531	66	Ser	NA	NA	1
RAG2	0.011385199	0.012144213	0.011385199	67	Cys	NA	NA	1
RAG2	0.018975332	0.016698292	0.018975332	68	Tyr	NA	NA	1
RAG2	0	0.015180266	0.028462998	69	Leu	Val	NA	0
RAG2	0.022770398	0.012903226	0.022770398	70	Pro	NA	NA	1
RAG2	0.022770398	0.009108159	0.022770398	71	Pro	NA	NA	1
RAG2	0	0.009108159	0.028462998	72	Leu	Phe	NA	0
RAG2	0	0.00455408	0.022770398	73	Arg	Cys	1	0
RAG2	0	0.00341556	0.018975332	74	Tyr	Ser	NA	0
RAG2	0	0.010246679	0.022770398	75	Pro	Ala	NA	0
RAG2	0.017077799	0.010246679	0.017077799	76	Ala	NA	NA	1
RAG2	0.034155598	0.017077799	0.034155598	77	Thr	NA	NA	1
RAG2	0	0.017077799	0.011385199	78	Cys	Tyr	NA	0
RAG2	0.034155598	0.013662239	0.034155598	79	Thr	NA	NA	1
RAG2	0	0.00683112	0.017077799	80	Phe	Ile	1	0
RAG2	0	0.012903226	0.017077799	81	Lys	Arg	NA	0
RAG2	0	0.006072106	0.037950664	82	Gly	Ser	NA	0
RAG2	0.030360531	0.006072106	0.030360531	83	Ser	NA	NA	1
RAG2	0	0.012144213	0.028462998	84	Leu	Phe	NA	0
RAG2	0	0.017077799	0.024667932	85	Glu	Gln	NA	0
RAG2	0.030360531	0.011005693	0.030360531	86	Ser	NA	NA	1
RAG2	0.024667932	0.011005693	0.024667932	87	Glu	NA	NA	1
RAG2	0	0.011005693	0.017077799	88	Lys	Glu	1	0
RAG2	0	0.008728653	0.017077799	89	His	Arg	1	0
RAG2	0	0.003795066	0.0056926	90	Gln	Glu	NA	0
RAG2	0.018975332	0.003795066	0.018975332	91	Tyr	NA	NA	1
RAG2	0	0.007210626	0.026565465	92	Ile	Phe	NA	0
RAG2	0	0.007210626	0.026565465	93	Ile	Thr	NA	0
RAG2	0.017077799	0.011005693	0.017077799	94	His	NA	NA	1
RAG2	0	0.014421252	0.037950664	95	Gly	Arg	NA	0
RAG2	0.037950664	0.014421252	0.037950664	96	Gly	NA	NA	1
RAG2	0.017077799	0.011005693	0.017077799	97	Lys	NA	NA	1
RAG2	0	0.011005693	0.034155598	98	Thr	Ala	NA	0
RAG2	0	0.010246679	0.022770398	99	Pro	Arg	NA	0
RAG2	0	0.011764706	0.034155598	100	Asn	Ser	NA	0
RAG2	0.034155598	0.011764706	0.034155598	101	Asn	NA	NA	1
RAG2	0.024667932	0.017836812	0.024667932	102	Glu	NA	NA	1
RAG2	0	0.017836812	0.030360531	103	Val	Ile	NA	0
RAG2	0.030360531	0.014421252	0.030360531	104	Ser	NA	NA	1
RAG2	0	0.009487666	0.028462998	105	Asp	Tyr	NA	0
RAG2	0.017077799	0.013282732	0.017077799	106	Lys	NA	NA	1
RAG2	0	0.007210626	0.026565465	107	Ile	Phe	NA	0
RAG2	0.018975332	0.007210626	0.018975332	108	Tyr	NA	NA	1
RAG2	0	0.009867173	0.030360531	109	Val	Asp	NA	0
RAG2	0	0.009867173	0.013282732	110	Met	Val	1	0
RAG2	0.030360531	0.012144213	0.030360531	111	Ser	NA	NA	1
RAG2	0	0.014421252	0.026565465	112	Ile	Val	NA	0
RAG2	0.030360531	0.014421252	0.030360531	113	Val	NA	NA	1
RAG2	0.011385199	0.008349146	0.011385199	114	Cys	NA	NA	1
RAG2	0	0.015180266	0.017077799	115	Lys	Glu	1	0
RAG2	0	0.012523719	0.034155598	116	Asn	Ile	1	0
RAG2	0.034155598	0.010246679	0.034155598	117	Asn	NA	NA	1
RAG2	0.017077799	0.010246679	0.017077799	118	Lys	NA	NA	1
RAG2	0	0.010246679	0.017077799	119	Lys	ArgfsTer	NA	0
RAG2	0	0.00683112	0.030360531	120	Val	LeufsTer	NA	0
RAG2	0	0.00341556	0.034155598	121	Thr	Ile	NA	0
RAG2	0.017077799	0.0056926	0.017077799	122	Phe	NA	NA	1
RAG2	0	0.0056926	0.022770398	123	Arg	Cys	1	0
RAG2	0.011385199	0.010626186	0.011385199	124	Cys	NA	NA	1
RAG2	0	0.010626186	0.034155598	125	Thr	Ala	NA	0
RAG2	0.024667932	0.016318786	0.024667932	126	Glu	NA	NA	1
RAG2	0.017077799	0.014041746	0.017077799	127	Lys	NA	NA	1
RAG2	0.028462998	0.020113852	0.028462998	128	Asp	NA	NA	1
RAG2	0	0.015180266	0.028462998	129	Leu	ArgfsTer	NA	0
RAG2	0.030360531	0.011764706	0.030360531	130	Val	NA	NA	1
RAG2	0	0.006072106	0.037950664	131	Gly	Ala	NA	0
RAG2	0	0.010626186	0.028462998	132	Asp	Asn	NA	0
RAG2	0	0.009487666	0.030360531	133	Val	Ile	NA	0
RAG2	0.022770398	0.012903226	0.022770398	134	Pro	NA	NA	1
RAG2	0.024667932	0.017457306	0.024667932	135	Glu	NA	NA	1
RAG2	0.017077799	0.017457306	0.017077799	136	Ala	NA	NA	1
RAG2	0.022770398	0.012903226	0.022770398	137	Arg	NA	NA	1
RAG2	0	0.011385199	0.018975332	138	Tyr	Ser	NA	0
RAG2	0	0.014041746	0.037950664	139	Gly	Ser	1	0
RAG2	0.017077799	0.014800759	0.017077799	140	His	NA	NA	1
RAG2	0.030360531	0.021631879	0.030360531	141	Ser	NA	NA	1
RAG2	0.026565465	0.027703985	0.026565465	142	Ile	NA	NA	1
RAG2	0.034155598	0.024288425	0.034155598	143	Asn	NA	NA	1
RAG2	0.030360531	0.018216319	0.030360531	144	Val	NA	NA	1
RAG2	0	0.012903226	0.030360531	145	Val	Leu	NA	0
RAG2	0	0.006072106	0.018975332	146	Tyr	Cys	NA	0
RAG2	0	0	0.030360531	147	Ser	Cys	NA	0
RAG2	0	0	0.022770398	148	Arg	Gln	NA	0
RAG2	0	0	0.037950664	149	Gly	Trp	NA	0
RAG2	0	0.002656546	0.017077799	150	Lys	Asn	NA	0
RAG2	0	0.002656546	0.030360531	151	Ser	Arg	NA	0
RAG2	0.013282732	0.002656546	0.013282732	152	Met	NA	NA	1
RAG2	0	0.002656546	0.037950664	153	Gly	Ala	NA	0
RAG2	0	0.002656546	0.030360531	154	Val	Ala	NA	0
RAG2	0	0	0.028462998	155	Leu	Phe	1	0
RAG2	0	0.007590133	0.017077799	156	Phe	Ser	NA	0
RAG2	0	0.007590133	0.037950664	157	Gly	Ter	NA	0
RAG2	0.037950664	0.007590133	0.037950664	158	Gly	NA	NA	1
RAG2	0	0.011385199	0.022770398	159	Arg	Cys	NA	0
RAG2	0	0.011385199	0.030360531	160	Ser	Leu	NA	0
RAG2	0.018975332	0.008349146	0.018975332	161	Tyr	NA	NA	1
RAG2	0	0.014421252	0.013282732	162	Met	Arg	1	0
RAG2	0.022770398	0.014421252	0.022770398	163	Pro	NA	NA	1
RAG2	0.030360531	0.014041746	0.030360531	164	Ser	NA	NA	1
RAG2	0	0.018595825	0.034155598	165	Thr	Ala	NA	0
RAG2	0.017077799	0.020872865	0.017077799	166	His	NA	NA	1
RAG2	0.022770398	0.014800759	0.022770398	167	Arg	NA	NA	1
RAG2	0.034155598	0.019734345	0.034155598	168	Thr	NA	NA	1
RAG2	0	0.019734345	0.034155598	169	Thr	Lys	NA	0
RAG2	0.024667932	0.015180266	0.024667932	170	Glu	NA	NA	1
RAG2	0.017077799	0.008349146	0.017077799	171	Lys	NA	NA	1
RAG2	0	0.008349146	0.003795066	172	Trp	GlufsTer	1	0
RAG2	0	0.009487666	0.034155598	173	Asn	Ser	NA	0
RAG2	0	0.009487666	0.030360531	174	Ser	Asn	NA	0
RAG2	0.030360531	0.009487666	0.030360531	175	Val	NA	NA	1
RAG2	0.017077799	0.011764706	0.017077799	176	Ala	NA	NA	1
RAG2	0	0.017457306	0.028462998	177	Asp	Asn	NA	0
RAG2	0.011385199	0.011385199	0.011385199	178	Cys	NA	NA	1
RAG2	0.028462998	0.010246679	0.028462998	179	Leu	NA	NA	1
RAG2	0	0.016318786	0.022770398	180	Pro	Thr	NA	0
RAG2	0.011385199	0.014041746	0.011385199	181	Cys	NA	NA	1
RAG2	0.030360531	0.008349146	0.030360531	182	Val	NA	NA	1
RAG2	0	0.014421252	0.017077799	183	Phe	Leu	NA	0
RAG2	0	0.017836812	0.028462998	184	Leu	Pro	NA	0
RAG2	0.030360531	0.015180266	0.030360531	185	Val	NA	NA	1
RAG2	0.028462998	0.020113852	0.028462998	186	Asp	NA	NA	1
RAG2	0.017077799	0.023529412	0.017077799	187	Phe	NA	NA	1
RAG2	0.024667932	0.025047438	0.024667932	188	Glu	NA	NA	1
RAG2	0.017077799	0.021631879	0.017077799	189	Phe	NA	NA	1
RAG2	0.037950664	0.018216319	0.037950664	190	Gly	NA	NA	1
RAG2	0.011385199	0.020113852	0.011385199	191	Cys	NA	NA	1
RAG2	0	0.016698292	0.017077799	192	Ala	Thr	NA	0
RAG2	0.034155598	0.009108159	0.034155598	193	Thr	NA	NA	1
RAG2	0	0.00683112	0.030360531	194	Ser	Thr	NA	0
RAG2	0	0.012523719	0.018975332	195	Tyr	His	NA	0
RAG2	0	0.010246679	0.026565465	196	Ile	Phe	NA	0
RAG2	0.028462998	0.010246679	0.028462998	197	Leu	NA	NA	1
RAG2	0.022770398	0.015939279	0.022770398	198	Pro	NA	NA	1
RAG2	0	0.017077799	0.024667932	199	Glu	Ter	NA	0
RAG2	0.028462998	0.017077799	0.028462998	200	Leu	NA	NA	1
RAG2	0.0056926	0.020113852	0.0056926	201	Gln	NA	NA	1
RAG2	0.028462998	0.025806452	0.028462998	202	Asp	NA	NA	1
RAG2	0.037950664	0.020113852	0.037950664	203	Gly	NA	NA	1
RAG2	0.028462998	0.022390892	0.028462998	204	Leu	NA	NA	1
RAG2	0	0.016698292	0.030360531	205	Ser	Ala	NA	0
RAG2	0.017077799	0.015180266	0.017077799	206	Phe	NA	NA	1
RAG2	0	0.015559772	0.017077799	207	His	Leu	NA	0
RAG2	0.030360531	0.015559772	0.030360531	208	Val	NA	NA	1
RAG2	0.030360531	0.012144213	0.030360531	209	Ser	NA	NA	1
RAG2	0	0.015559772	0.026565465	210	Ile	Val	NA	0
RAG2	0	0.009487666	0.017077799	211	Ala	Thr	NA	0
RAG2	0.017077799	0.009108159	0.017077799	212	Lys	NA	NA	1
RAG2	0	0.009108159	0.034155598	213	Asn	Thr	NA	0
RAG2	0.028462998	0.014421252	0.028462998	214	Asp	NA	NA	1
RAG2	0	0.014800759	0.034155598	215	Thr	Asn	1	0
RAG2	0.026565465	0.020113852	0.026565465	216	Ile	NA	NA	1
RAG2	0.018975332	0.020113852	0.018975332	217	Tyr	NA	NA	1
RAG2	0.026565465	0.027703985	0.026565465	218	Ile	NA	NA	1
RAG2	0.028462998	0.029981025	0.028462998	219	Leu	NA	NA	1
RAG2	0.037950664	0.029601518	0.037950664	220	Gly	NA	NA	1
RAG2	0.037950664	0.030360531	0.037950664	221	Gly	NA	NA	1
RAG2	0.017077799	0.030360531	0.017077799	222	His	NA	NA	1
RAG2	0.030360531	0.026185958	0.030360531	223	Ser	NA	NA	1
RAG2	0.028462998	0.018595825	0.028462998	224	Leu	NA	NA	1
RAG2	0.017077799	0.022011385	0.017077799	225	Ala	NA	NA	1
RAG2	0	0.015939279	0.034155598	226	Asn	Thr	1	0
RAG2	0.034155598	0.010246679	0.034155598	227	Asn	NA	NA	1
RAG2	0	0.011385199	0.026565465	228	Ile	Val	NA	0
RAG2	0	0.014800759	0.022770398	229	Arg	Gln	1	0
RAG2	0.022770398	0.007969639	0.022770398	230	Pro	NA	NA	1
RAG2	0.017077799	0.007969639	0.017077799	231	Ala	NA	NA	1
RAG2	0	0.011764706	0.034155598	232	Asn	Ser	NA	0
RAG2	0	0.007210626	0.028462998	233	Leu	Val	NA	0
RAG2	0.018975332	0.009108159	0.018975332	234	Tyr	NA	NA	1
RAG2	0	0.009108159	0.022770398	235	Arg	Thr	NA	0
RAG2	0.026565465	0.009108159	0.026565465	236	Ile	NA	NA	1
RAG2	0	0.011005693	0.022770398	237	Arg	Ser	NA	0
RAG2	0	0.011005693	0.030360531	238	Val	Ile	NA	0
RAG2	0.028462998	0.0056926	0.028462998	239	Asp	NA	NA	1
RAG2	0	0.011385199	0.028462998	240	Leu	Ile	1	0
RAG2	0	0.011385199	0.022770398	241	Pro	Leu	NA	0
RAG2	0.028462998	0.011764706	0.028462998	242	Leu	NA	NA	1
RAG2	0	0.016318786	0.037950664	243	Gly	Ser	NA	0
RAG2	0.030360531	0.019734345	0.030360531	244	Ser	NA	NA	1
RAG2	0.022770398	0.020113852	0.022770398	245	Pro	NA	NA	1
RAG2	0.017077799	0.026944972	0.017077799	246	Ala	NA	NA	1
RAG2	0.030360531	0.023149905	0.030360531	247	Val	NA	NA	1
RAG2	0.034155598	0.018595825	0.034155598	248	Asn	NA	NA	1
RAG2	0.011385199	0.015180266	0.011385199	249	Cys	NA	NA	1
RAG2	0	0.014800759	0.034155598	250	Thr	SerfsTer	NA	0
RAG2	0	0.012523719	0.030360531	251	Val	SerfsTer	1	0
RAG2	0.028462998	0.017836812	0.028462998	252	Leu	NA	NA	1
RAG2	0.022770398	0.017836812	0.022770398	253	Pro	NA	NA	1
RAG2	0.037950664	0.017836812	0.037950664	254	Gly	NA	NA	1
RAG2	0	0.018216319	0.037950664	255	Gly	Glu	NA	0
RAG2	0	0.019734345	0.026565465	256	Ile	Met	NA	0
RAG2	0.030360531	0.012144213	0.030360531	257	Ser	NA	NA	1
RAG2	0.030360531	0.012144213	0.030360531	258	Val	NA	NA	1
RAG2	0	0.015559772	0.030360531	259	Ser	Phe	NA	0
RAG2	0	0.009487666	0.030360531	260	Ser	Arg	NA	0
RAG2	0.017077799	0.009108159	0.017077799	261	Ala	NA	NA	1
RAG2	0	0.009108159	0.026565465	262	Ile	Thr	NA	0
RAG2	0.028462998	0.010246679	0.028462998	263	Leu	NA	NA	1
RAG2	0	0.013662239	0.034155598	264	Thr	Ile	NA	0
RAG2	0.0056926	0.020493359	0.0056926	265	Gln	NA	NA	1
RAG2	0.034155598	0.014800759	0.034155598	266	Thr	NA	NA	1
RAG2	0.034155598	0.020493359	0.034155598	267	Asn	NA	NA	1
RAG2	0	0.019354839	0.034155598	268	Asn	Ser	1	0
RAG2	0.028462998	0.015939279	0.028462998	269	Asp	NA	NA	1
RAG2	0	0.009108159	0.024667932	270	Glu	Ala	1	0
RAG2	0.017077799	0.014421252	0.017077799	271	Phe	NA	NA	1
RAG2	0	0.008728653	0.030360531	272	Val	Ile	1	0
RAG2	0.026565465	0.016318786	0.026565465	273	Ile	NA	NA	1
RAG2	0	0.020493359	0.030360531	274	Val	Leu	1	0
RAG2	0.037950664	0.020493359	0.037950664	275	Gly	NA	NA	1
RAG2	0.037950664	0.015180266	0.037950664	276	Gly	NA	NA	1
RAG2	0	0.020872865	0.018975332	277	Tyr	Cys	NA	0
RAG2	0	0.018216319	0.0056926	278	Gln	His	NA	0
RAG2	0.028462998	0.017457306	0.028462998	279	Leu	NA	NA	1
RAG2	0.024667932	0.018595825	0.024667932	280	Glu	NA	NA	1
RAG2	0.034155598	0.022011385	0.034155598	281	Asn	NA	NA	1
RAG2	0.0056926	0.020872865	0.0056926	282	Gln	NA	NA	1
RAG2	0.017077799	0.018595825	0.017077799	283	Lys	NA	NA	1
RAG2	0.022770398	0.011764706	0.022770398	284	Arg	NA	NA	1
RAG2	0.013282732	0.010626186	0.013282732	285	Met	NA	NA	1
RAG2	0	0.007210626	0.026565465	286	Ile	Phe	NA	0
RAG2	0	0.002656546	0.011385199	287	Cys	AlafsTer	NA	0
RAG2	0	0.005313093	0.034155598	288	Asn	ThrfsTer	1	0
RAG2	0	0.005313093	0.026565465	289	Ile	Asn	NA	0
RAG2	0.026565465	0.011005693	0.026565465	290	Ile	NA	NA	1
RAG2	0	0.011005693	0.030360531	291	Ser	Tyr	NA	0
RAG2	0.028462998	0.011005693	0.028462998	292	Leu	NA	NA	1
RAG2	0	0.012523719	0.024667932	293	Glu	Gly	1	0
RAG2	0	0.015939279	0.028462998	294	Asp	Glu	NA	0
RAG2	0.034155598	0.015559772	0.034155598	295	Asn	NA	NA	1
RAG2	0.017077799	0.015559772	0.017077799	296	Lys	NA	NA	1
RAG2	0.026565465	0.020872865	0.026565465	297	Ile	NA	NA	1
RAG2	0	0.014041746	0.024667932	298	Glu	Asp	NA	0
RAG2	0.026565465	0.015559772	0.026565465	299	Ile	NA	NA	1
RAG2	0	0.012903226	0.022770398	300	Arg	Cys	1	0
RAG2	0.024667932	0.012903226	0.024667932	301	Glu	NA	NA	1
RAG2	0.013282732	0.014421252	0.013282732	302	Met	NA	NA	1
RAG2	0	0.014421252	0.024667932	303	Glu	Gly	1	0
RAG2	0.034155598	0.015180266	0.034155598	304	Thr	NA	NA	1
RAG2	0	0.013282732	0.022770398	305	Pro	Ala	1	0
RAG2	0.028462998	0.020113852	0.028462998	306	Asp	NA	NA	1
RAG2	0.003795066	0.017836812	0.003795066	307	Trp	NA	NA	1
RAG2	0.034155598	0.023529412	0.034155598	308	Thr	NA	NA	1
RAG2	0.022770398	0.023149905	0.022770398	309	Pro	NA	NA	1
RAG2	0.028462998	0.025806452	0.028462998	310	Asp	NA	NA	1
RAG2	0.026565465	0.018975332	0.026565465	311	Ile	NA	NA	1
RAG2	0.017077799	0.014421252	0.017077799	312	Lys	NA	NA	1
RAG2	0	0.012144213	0.017077799	313	His	Arg	NA	0
RAG2	0	0.00683112	0.030360531	314	Ser	Ile	1	0
RAG2	0.017077799	0.004174573	0.017077799	315	Lys	NA	NA	1
RAG2	0	0.007590133	0.026565465	316	Ile	Met	NA	0
RAG2	0.003795066	0.015180266	0.003795066	317	Trp	NA	NA	1
RAG2	0.017077799	0.017836812	0.017077799	318	Phe	NA	NA	1
RAG2	0.037950664	0.017836812	0.037950664	319	Gly	NA	NA	1
RAG2	0.030360531	0.019734345	0.030360531	320	Ser	NA	NA	1
RAG2	0	0.023908918	0.034155598	321	Asn	Ser	NA	0
RAG2	0.013282732	0.016318786	0.013282732	322	Met	NA	NA	1
RAG2	0.037950664	0.017836812	0.037950664	323	Gly	NA	NA	1
RAG2	0	0.017836812	0.034155598	324	Asn	Ser	NA	0
RAG2	0.037950664	0.015180266	0.037950664	325	Gly	NA	NA	1
RAG2	0	0.011005693	0.034155598	326	Thr	Asn	1	0
RAG2	0	0.016698292	0.030360531	327	Val	Ile	NA	0
RAG2	0.017077799	0.016698292	0.017077799	328	Phe	NA	NA	1
RAG2	0.028462998	0.022011385	0.028462998	329	Leu	NA	NA	1
RAG2	0.037950664	0.022011385	0.037950664	330	Gly	NA	NA	1
RAG2	0.026565465	0.018595825	0.026565465	331	Ile	NA	NA	1
RAG2	0	0.012903226	0.022770398	332	Pro	Arg	NA	0
RAG2	0	0.012144213	0.037950664	333	Gly	Glu	NA	0
RAG2	0	0.00683112	0.028462998	334	Asp	Asn	NA	0
RAG2	0.034155598	0.007969639	0.034155598	335	Asn	NA	NA	1
RAG2	0	0.007969639	0.017077799	336	Lys	Glu	NA	0
RAG2	0.0056926	0.014041746	0.0056926	337	Gln	NA	NA	1
RAG2	0	0.013282732	0.030360531	338	Val	LeufsTer	NA	0
RAG2	0.030360531	0.013282732	0.030360531	339	Val	NA	NA	1
RAG2	0.030360531	0.012144213	0.030360531	340	Ser	NA	NA	1
RAG2	0	0.012144213	0.024667932	341	Glu	Gln	NA	0
RAG2	0	0.006072106	0.037950664	342	Gly	Glu	1	0
RAG2	0	0.00341556	0.017077799	343	Phe	Ser	1	0
RAG2	0	0.00341556	0.018975332	344	Tyr	His	1	0
RAG2	0.017077799	0.00341556	0.017077799	345	Phe	NA	NA	1
RAG2	0	0.009108159	0.018975332	346	Tyr	Cys	NA	0
RAG2	0	0.012523719	0.013282732	347	Met	Thr	1	0
RAG2	0.028462998	0.011385199	0.028462998	348	Leu	NA	NA	1
RAG2	0.017077799	0.011385199	0.017077799	349	Lys	NA	NA	1
RAG2	0.011385199	0.016318786	0.011385199	350	Cys	NA	NA	1
RAG2	0	0.016318786	0.017077799	351	Ala	Thr	NA	0
RAG2	0.024667932	0.012903226	0.024667932	352	Glu	NA	NA	1
RAG2	0.028462998	0.010626186	0.028462998	353	Asp	NA	NA	1
RAG2	0	0.017457306	0.028462998	354	Asp	Asn	NA	0
RAG2	0	0.017457306	0.034155598	355	Thr	Ile	NA	0
RAG2	0.034155598	0.016698292	0.034155598	356	Asn	NA	NA	1
RAG2	0.024667932	0.016698292	0.024667932	357	Glu	NA	NA	1
RAG2	0.024667932	0.016698292	0.024667932	358	Glu	NA	NA	1
RAG2	0	0.016698292	0.0056926	359	Gln	Arg	NA	0
RAG2	0	0.015180266	0.034155598	360	Thr	Ala	NA	0
RAG2	0.034155598	0.010246679	0.034155598	361	Thr	NA	NA	1
RAG2	0.017077799	0.010246679	0.017077799	362	Phe	NA	NA	1
RAG2	0	0.016318786	0.034155598	363	Thr	Ile	NA	0
RAG2	0	0.010626186	0.034155598	364	Asn	Lys	1	0
RAG2	0.030360531	0.014041746	0.030360531	365	Ser	NA	NA	1
RAG2	0.0056926	0.020113852	0.0056926	366	Gln	NA	NA	1
RAG2	0.034155598	0.026944972	0.034155598	367	Thr	NA	NA	1
RAG2	0.030360531	0.025806452	0.030360531	368	Ser	NA	NA	1
RAG2	0.034155598	0.030360531	0.034155598	369	Thr	NA	NA	1
RAG2	0.024667932	0.028083491	0.024667932	370	Glu	NA	NA	1
RAG2	0.028462998	0.022011385	0.028462998	371	Asp	NA	NA	1
RAG2	0.022770398	0.015180266	0.022770398	372	Pro	NA	NA	1
RAG2	0	0.010246679	0.037950664	373	Gly	Arg	NA	0
RAG2	0	0.00455408	0.028462998	374	Asp	His	NA	0
RAG2	0	0	0.030360531	375	Ser	Tyr	NA	0
RAG2	0	0.00341556	0.034155598	376	Thr	Asn	1	0
RAG2	0	0.008349146	0.022770398	377	Pro	Leu	NA	0
RAG2	0.017077799	0.008349146	0.017077799	378	Phe	NA	NA	1
RAG2	0.024667932	0.008349146	0.024667932	379	Glu	NA	NA	1
RAG2	0	0.008349146	0.028462998	380	Asp	Tyr	NA	0
RAG2	0	0.004933586	0.030360531	381	Ser	Ter	NA	0
RAG2	0	0	0.024667932	382	Glu	Gly	NA	0
RAG2	0	0	0.024667932	383	Glu	Lys	NA	0
RAG2	0	0	0.017077799	384	Phe	Cys	NA	0
RAG2	0	0.006072106	0.011385199	385	Cys	SerfsTer	NA	0
RAG2	0	0.006072106	0.017077799	386	Phe	Cys	1	0
RAG2	0.030360531	0.011005693	0.030360531	387	Ser	NA	NA	1
RAG2	0	0.011005693	0.017077799	388	Ala	Glu	NA	0
RAG2	0.024667932	0.017836812	0.024667932	389	Glu	NA	NA	1
RAG2	0	0.011764706	0.017077799	390	Ala	Glu	1	0
RAG2	0.034155598	0.011764706	0.034155598	391	Asn	NA	NA	1
RAG2	0	0.012523719	0.030360531	392	Ser	Gly	NA	0
RAG2	0	0.012523719	0.017077799	393	Phe	LeufsTer	NA	0
RAG2	0.028462998	0.0056926	0.028462998	394	Asp	NA	NA	1
RAG2	0	0.0056926	0.037950664	395	Gly	Asp	1	0
RAG2	0	0.010626186	0.028462998	396	Asp	Gly	NA	0
RAG2	0	0.004933586	0.028462998	397	Asp	Gly	1	0
RAG2	0.024667932	0.004933586	0.024667932	398	Glu	NA	NA	1
RAG2	0	0.004933586	0.017077799	399	Phe	Leu	1	0
RAG2	0	0.004933586	0.028462998	400	Asp	His	NA	0
RAG2	0	0	0.034155598	401	Thr	Ser	1	0
RAG2	0	0.004933586	0.018975332	402	Tyr	Cys	NA	0
RAG2	0	0.004933586	0.034155598	403	Asn	MetfsTer	NA	0
RAG2	0.024667932	0.010626186	0.024667932	404	Glu	NA	NA	1
RAG2	0	0.015559772	0.028462998	405	Asp	Glu	NA	0
RAG2	0.028462998	0.015559772	0.028462998	406	Asp	NA	NA	1
RAG2	0.024667932	0.016318786	0.024667932	407	Glu	NA	NA	1
RAG2	0	0.021252372	0.024667932	408	Glu	Lys	1	0
RAG2	0.028462998	0.021631879	0.028462998	409	Asp	NA	NA	1
RAG2	0.024667932	0.016698292	0.024667932	410	Glu	NA	NA	1
RAG2	0.030360531	0.023529412	0.030360531	411	Ser	NA	NA	1
RAG2	0	0.025426945	0.024667932	412	Glu	Gln	NA	0
RAG2	0.034155598	0.024288425	0.034155598	413	Thr	NA	NA	1
RAG2	0.037950664	0.018216319	0.037950664	414	Gly	NA	NA	1
RAG2	0.018975332	0.023529412	0.018975332	415	Tyr	NA	NA	1
RAG2	0	0.016698292	0.003795066	416	Trp	Leu	NA	0
RAG2	0.026565465	0.011385199	0.026565465	417	Ile	NA	NA	1
RAG2	0	0.009867173	0.034155598	418	Thr	Ile	NA	0
RAG2	0.011385199	0.009867173	0.011385199	419	Cys	NA	NA	1
RAG2	0.011385199	0.011385199	0.011385199	420	Cys	NA	NA	1
RAG2	0	0.011385199	0.022770398	421	Pro	Ser	NA	0
RAG2	0.034155598	0.014800759	0.034155598	422	Thr	NA	NA	1
RAG2	0	0.018595825	0.011385199	423	Cys	Tyr	NA	0
RAG2	0.028462998	0.018595825	0.028462998	424	Asp	NA	NA	1
RAG2	0.030360531	0.017077799	0.030360531	425	Val	NA	NA	1
RAG2	0	0.017077799	0.028462998	426	Asp	Asn	1	0
RAG2	0.026565465	0.018216319	0.026565465	427	Ile	NA	NA	1
RAG2	0	0.012903226	0.034155598	428	Asn	His	1	0
RAG2	0.034155598	0.018975332	0.034155598	429	Thr	NA	NA	1
RAG2	0.003795066	0.013662239	0.003795066	430	Trp	NA	NA	1
RAG2	0.030360531	0.017077799	0.030360531	431	Val	NA	NA	1
RAG2	0	0.010246679	0.022770398	432	Pro	Arg	NA	0
RAG2	0.017077799	0.015559772	0.017077799	433	Phe	NA	NA	1
RAG2	0	0.009487666	0.018975332	434	Tyr	Cys	NA	0
RAG2	0.030360531	0.009487666	0.030360531	435	Ser	NA	NA	1
RAG2	0	0.006072106	0.034155598	436	Thr	Asn	NA	0
RAG2	0	0.006072106	0.024667932	437	Glu	Lys	NA	0
RAG2	0	0	0.028462998	438	Leu	Phe	1	0
RAG2	0	0	0.034155598	439	Asn	Ser	NA	0
RAG2	0	0	0.017077799	440	Lys	Arg	1	0
RAG2	0	0	0.022770398	441	Pro	His	NA	0
RAG2	0	0.005313093	0.017077799	442	Ala	Thr	NA	0
RAG2	0	0.009108159	0.013282732	443	Met	Thr	1	0
RAG2	0.026565465	0.011385199	0.026565465	444	Ile	NA	NA	1
RAG2	0.018975332	0.011385199	0.018975332	445	Tyr	NA	NA	1
RAG2	0.011385199	0.011385199	0.011385199	446	Cys	NA	NA	1
RAG2	0	0.013662239	0.030360531	447	Ser	Cys	NA	0
RAG2	0	0.015559772	0.017077799	448	His	Arg	NA	0
RAG2	0.037950664	0.013282732	0.037950664	449	Gly	NA	NA	1
RAG2	0.028462998	0.016698292	0.028462998	450	Asp	NA	NA	1
RAG2	0	0.017457306	0.037950664	451	Gly	Ala	NA	0
RAG2	0.017077799	0.015939279	0.017077799	452	His	NA	NA	1
RAG2	0.003795066	0.010246679	0.003795066	453	Trp	NA	NA	1
RAG2	0.030360531	0.013662239	0.030360531	454	Val	NA	NA	1
RAG2	0	0.011385199	0.017077799	455	His	Arg	NA	0
RAG2	0.017077799	0.010626186	0.017077799	456	Ala	NA	NA	1
RAG2	0.0056926	0.00455408	0.0056926	457	Gln	NA	NA	1
RAG2	0	0.010246679	0.011385199	458	Cys	Gly	1	0
RAG2	0	0.012523719	0.013282732	459	Met	Val	1	0
RAG2	0.028462998	0.011385199	0.028462998	460	Asp	NA	NA	1
RAG2	0.028462998	0.016318786	0.028462998	461	Leu	NA	NA	1
RAG2	0	0.016318786	0.017077799	462	Ala	Thr	1	0
RAG2	0.024667932	0.017457306	0.024667932	463	Glu	NA	NA	1
RAG2	0	0.017457306	0.022770398	464	Arg	Cys	1	0
RAG2	0.034155598	0.022770398	0.034155598	465	Thr	NA	NA	1
RAG2	0.028462998	0.017836812	0.028462998	466	Leu	NA	NA	1
RAG2	0.026565465	0.023529412	0.026565465	467	Ile	NA	NA	1
RAG2	0	0.022770398	0.017077799	468	His	Arg	NA	0
RAG2	0.028462998	0.020493359	0.028462998	469	Leu	NA	NA	1
RAG2	0.030360531	0.015180266	0.030360531	470	Ser	NA	NA	1
RAG2	0.017077799	0.021252372	0.017077799	471	Ala	NA	NA	1
RAG2	0	0.015559772	0.037950664	472	Gly	Arg	1	0
RAG2	0.030360531	0.012903226	0.030360531	473	Ser	NA	NA	1
RAG2	0	0.013282732	0.034155598	474	Asn	Ser	NA	0
RAG2	0.017077799	0.013282732	0.017077799	475	Lys	NA	NA	1
RAG2	0.018975332	0.007210626	0.018975332	476	Tyr	NA	NA	1
RAG2	0	0.014041746	0.018975332	477	Tyr	His	NA	0
RAG2	0	0.015559772	0.011385199	478	Cys	Tyr	NA	0
RAG2	0.034155598	0.011764706	0.034155598	479	Asn	NA	NA	1
RAG2	0.024667932	0.011764706	0.024667932	480	Glu	NA	NA	1
RAG2	0	0.011764706	0.017077799	481	His	Asp	NA	0
RAG2	0	0.010246679	0.030360531	482	Val	Met	NA	0
RAG2	0	0.005313093	0.024667932	483	Glu	Lys	NA	0
RAG2	0.026565465	0.009867173	0.026565465	484	Ile	NA	NA	1
RAG2	0	0.009867173	0.017077799	485	Ala	Thr	NA	0
RAG2	0.022770398	0.009867173	0.022770398	486	Arg	NA	NA	1
RAG2	0	0.007969639	0.017077799	487	Ala	Gly	NA	0
RAG2	0	0.007969639	0.028462998	488	Leu	Val	1	0
RAG2	0.017077799	0.00341556	0.017077799	489	His	NA	NA	1
RAG2	0	0.00455408	0.034155598	490	Thr	Asn	NA	0
RAG2	0	0.00455408	0.022770398	491	Pro	Ser	1	0
RAG2	0.0056926	0.007210626	0.0056926	492	Gln	NA	NA	1
RAG2	0	0.007210626	0.022770398	493	Arg	Gly	1	0
RAG2	0.030360531	0.011764706	0.030360531	494	Val	NA	NA	1
RAG2	0	0.016318786	0.028462998	495	Leu	_Pro	NA	0
RAG2	0.022770398	0.016318786	0.022770398	496	Pro	NA	NA	1
RAG2	0.028462998	0.013662239	0.028462998	497	Leu	NA	NA	1
RAG2	0	0.018216319	0.017077799	498	Lys	Gln	1	0
RAG2	0.017077799	0.013662239	0.017077799	499	Lys	NA	NA	1
RAG2	0.022770398	0.007969639	0.022770398	500	Pro	NA	NA	1
RAG2	0	0.011385199	0.022770398	501	Pro	Thr	NA	0
RAG2	0	0.014041746	0.013282732	502	Met	Val	NA	0
RAG2	0.017077799	0.009487666	0.017077799	503	Lys	NA	NA	1
RAG2	0.030360531	0.009487666	0.030360531	504	Ser	NA	NA	1
RAG2	0	0.012903226	0.028462998	505	Leu	Phe	NA	0
RAG2	0	0.012903226	0.022770398	506	Arg	Cys	1	0
RAG2	0.017077799	0.00683112	0.017077799	507	Lys	NA	NA	1
RAG2	0.017077799	0.012903226	0.017077799	508	Lys	NA	NA	1
RAG2	0	0.012903226	0.037950664	509	Gly	ArgfsTer	1	0
RAG2	0.030360531	0.012903226	0.030360531	510	Ser	NA	NA	1
RAG2	0	0.014800759	0.037950664	511	Gly	Arg	NA	0
RAG2	0.017077799	0.014800759	0.017077799	512	Lys	NA	NA	1
RAG2	0.026565465	0.015559772	0.026565465	513	Ile	NA	NA	1
RAG2	0	0.020113852	0.028462998	514	Leu	Phe	NA	0
RAG2	0.034155598	0.020113852	0.034155598	515	Thr	NA	NA	1
RAG2	0.022770398	0.018216319	0.022770398	516	Pro	NA	NA	1
RAG2	0.017077799	0.021631879	0.017077799	517	Ala	NA	NA	1
RAG2	0.017077799	0.020872865	0.017077799	518	Lys	NA	NA	1
RAG2	0.017077799	0.019734345	0.017077799	519	Lys	NA	NA	1
RAG2	0.030360531	0.016318786	0.030360531	520	Ser	NA	NA	1
RAG2	0.017077799	0.017457306	0.017077799	521	Phe	NA	NA	1
RAG2	0	0.014041746	0.028462998	522	Leu	Arg	NA	0
RAG2	0.022770398	0.013662239	0.022770398	523	Arg	NA	NA	1
RAG2	0	0.013662239	0.022770398	524	Arg	del	1	0
RAG2	0.028462998	0.019354839	0.028462998	525	Leu	NA	NA	1
RAG2	0.017077799	0.018500949	0.017077799	526	Phe	NA	NA	1
RAG2	0.028462998	0.026091082	0.028462998	527	Asp	NA	NA	1
