# Supplementary material for: Predicting the Occurrence of Variants in RAG1 and RAG2
Source: J Clin Immunol. 2019 Aug 6;39(7):688–701. doi: 10.1007/s10875-019-00670-z (PMC6754361; doi:10.1007/s10875-019-00670-z)
Supplement: Supplementary file 7 — (CSV 458 bytes) [file 10875_2019_670_MOESM7_ESM.csv]

Most likely mutation candidates
Variant type	Number variants
Top MRF score candidates	66
Reported on HGMD	23
Not reported on HGMD to date	43
Top MRF candidates not reported
Frequency in Population	Number variants	Unreported top candidate (%)	GnomAD allele frequency
Not found	21 of 43	49%	0
Very rare	15 of 43	35%	<0.00002 (approx <6 per 125,000 people)
Very rare	7 of 43	16%	<0.00006 (approx 9-77 per 125,000 people)
