# Supplementary material for: Predicting the Occurrence of Variants in RAG1 and RAG2
Source: J Clin Immunol. 2019 Aug 6;39(7):688–701. doi: 10.1007/s10875-019-00670-z (PMC6754361; doi:10.1007/s10875-019-00670-z)
Supplement: Supplementary file 8 — (CSV 1020 bytes) [file 10875_2019_670_MOESM8_ESM.csv]

Gene	Residue	Amino_acid	Mutation_rate_residue_frequency
RAG1	1	Met	0.01918
RAG1	86	Lys	0.02972
RAG1	108	Arg	0.04314
RAG1	328	Cys	0.01246
RAG1	358	Cys	0.01246
RAG1	375	His	0.02589
RAG1	396	Arg	0.04314
RAG1	401	Ser	0.04123
RAG1	403	Thr	0.02013
RAG1	404	Arg	0.04314
RAG1	410	Arg	0.04314
RAG1	433	Val	0.02780
RAG1	435	Met	0.01918
RAG1	444	Ala	0.02685
RAG1	474	Arg	0.04314
RAG1	478	Phe	0.01342
RAG1	507	Arg	0.04314
RAG1	522	Trp	0.00479
RAG1	559	Arg	0.04314
RAG1	561	Arg	0.04314
RAG1	624	Arg	0.04314
RAG1	699	Arg	0.04314
RAG1	722	Glu	0.03164
RAG1	730	Cys	0.01246
RAG1	737	Arg	0.04314
RAG1	759	Arg	0.04314
RAG1	764	Arg	0.04314
RAG1	778	Arg	0.04314
RAG1	841	Arg	0.04314
RAG1	956	Ile	0.02301
RAG1	974	Phe	0.01342
RAG1	975	Arg	0.04314
RAG1	992	Lys	0.02972
RAG1	1006	Met	0.01918
RAG2	8	Val	0.03036
RAG2	35	Gly	0.03795
RAG2	95	Gly	0.03795
RAG2	173	Asn	0.03416
RAG2	210	Ile	0.02657
RAG2	229	Arg	0.02277
RAG2	381	Ser	0.03036
RAG2	400	Asp	0.02846
RAG2	437	Glu	0.02467
RAG2	451	Gly	0.03795
