# Supplementary material for: Predicting the Occurrence of Variants in RAG1 and RAG2
Source: J Clin Immunol. 2019 Aug 6;39(7):688–701. doi: 10.1007/s10875-019-00670-z (PMC6754361; doi:10.1007/s10875-019-00670-z)
Supplement: Supplementary file 9 — (CSV 245 bytes) [file 10875_2019_670_MOESM9_ESM.csv]

Percentage of mutated vs unmutated variatns in RAG1/2
Gene	Status	value	Total_residues	Percentage
RAG1	Unmutated	584	1043	55.99232982
RAG1	Mutated	459	1043	44.00767018
RAG2	Unmutated	295	527	55.9772296
RAG2	Mutated	232	527	44.0227704
