# Supplementary material for: Predicting the Occurrence of Variants in RAG1 and RAG2
Source: J Clin Immunol. 2019 Aug 6;39(7):688–701. doi: 10.1007/s10875-019-00670-z (PMC6754361; doi:10.1007/s10875-019-00670-z)
Supplement: Supplementary file 10 — (CSV 1 kb) [file 10875_2019_670_MOESM10_ESM.csv]

Basic stats for RAG1/2 using sms2
Results for 1043 residue sequence RAG1-201 peptide: ENSP00000299440 | Results for 527 residue sequence RAG2-201 peptide: ENSP00000308620
Gene	Pattern	Times_found	Percentage	Frequency
RAG1	A	68	6.52	0.0652
RAG1	B	0	0	0
RAG1	C	34	3.26	0.0326
RAG1	D	48	4.6	0.046
RAG1	E	83	7.96	0.0796
RAG1	F	46	4.41	0.0441
RAG1	G	46	4.41	0.0441
RAG1	H	43	4.12	0.0412
RAG1	I	48	4.6	0.046
RAG1	K	91	8.72	0.0872
RAG1	L	97	9.3	0.093
RAG1	M	28	2.68	0.0268
RAG1	N	38	3.64	0.0364
RAG1	P	52	4.99	0.0499
RAG1	Q	34	3.26	0.0326
RAG1	R	66	6.33	0.0633
RAG1	S	87	8.34	0.0834
RAG1	T	40	3.84	0.0384
RAG1	V	59	5.66	0.0566
RAG1	W	10	0.96	0.0096
RAG1	X	0	0	0
RAG1	Y	25	2.4	0.024
RAG1	Z	0	0	0
RAG1	Aliphatic G,A,V,L,I	318	30.49	NA
RAG1	Aromatic F,W,Y	81	7.77	NA
RAG1	Sulphur C,M	62	5.94	NA
RAG1	Basic K,R,H	200	19.18	NA
RAG1	Acidic B,D,E,N,Q,Z	203	19.46	NA
RAG1	Aliphatic hydroxyl S,T	127	12.18	NA
RAG1	tRNA synthetase class I Z,E,Q,R,C,M,V,I,L,Y,W	484	46.4	NA
RAG1	tRNA synthetase class II B,G,A,P,S,T,H,D,N,K,F	559	53.6	NA
RAG2	A	20	3.8	0.038
RAG2	B	0	0	0
RAG2	C	18	3.42	0.0342
RAG2	D	33	6.26	0.0626
RAG2	E	33	6.26	0.0626
RAG2	F	28	5.31	0.0531
RAG2	G	37	7.02	0.0702
RAG2	H	16	3.04	0.0304
RAG2	I	31	5.88	0.0588
RAG2	K	33	6.26	0.0626
RAG2	L	37	7.02	0.0702
RAG2	M	13	2.47	0.0247
RAG2	N	31	5.88	0.0588
RAG2	P	29	5.5	0.055
RAG2	Q	14	2.66	0.0266
RAG2	R	18	3.42	0.0342
RAG2	S	42	7.97	0.0797
RAG2	T	35	6.64	0.0664
RAG2	V	33	6.26	0.0626
RAG2	W	7	1.33	0.0133
RAG2	X	0	0	0
RAG2	Y	19	3.61	0.0361
RAG2	Z	0	0	0
RAG2	Aliphatic G,A,V,L,I	158	29.98	NA
RAG2	Aromatic F,W,Y	54	10.25	NA
RAG2	Sulphur C,M	31	5.88	NA
RAG2	Basic K,R,H	67	12.71	NA
RAG2	Acidic B,D,E,N,Q,Z	111	21.06	NA
RAG2	Aliphatic hydroxyl S,T	77	14.61	NA
RAG2	tRNA synthetase class I Z,E,Q,R,C,M,V,I,L,Y,W	223	42.31	NA
RAG2	tRNA synthetase class II B,G,A,P,S,T,H,D,N,K,F	304	57.69	NA
