# Supplementary material for: Predicting the Occurrence of Variants in RAG1 and RAG2
Source: J Clin Immunol. 2019 Aug 6;39(7):688–701. doi: 10.1007/s10875-019-00670-z (PMC6754361; doi:10.1007/s10875-019-00670-z)
Supplement: Supplementary file 11 — (CSV 1 kb) [file 10875_2019_670_MOESM11_ESM.csv]

Simplified Residue frequency
Gene	Amino_acid	Count	Total	Frequency
RAG1	Ala	68	1043	0.065196548
RAG1	Arg	66	1043	0.063279003
RAG1	Asn	38	1043	0.036433365
RAG1	Asp	48	1043	0.046021093
RAG1	Cys	34	1043	0.032598274
RAG1	Gln	34	1043	0.032598274
RAG1	Glu	83	1043	0.07957814
RAG1	Gly	46	1043	0.044103547
RAG1	His	43	1043	0.041227229
RAG1	Ile	48	1043	0.046021093
RAG1	Leu	97	1043	0.093000959
RAG1	Lys	91	1043	0.087248322
RAG1	Met	28	1043	0.026845638
RAG1	Phe	46	1043	0.044103547
RAG1	Pro	52	1043	0.049856184
RAG1	Ser	87	1043	0.083413231
RAG1	Thr	40	1043	0.038350911
RAG1	Trp	10	1043	0.009587728
RAG1	Tyr	25	1043	0.023969319
RAG1	Val	59	1043	0.056567593
RAG2	Ala	20	527	0.037950664
RAG2	Arg	18	527	0.034155598
RAG2	Asn	31	527	0.058823529
RAG2	Asp	33	527	0.062618596
RAG2	Cys	18	527	0.034155598
RAG2	Gln	14	527	0.026565465
RAG2	Glu	33	527	0.062618596
RAG2	Gly	37	527	0.070208729
RAG2	His	16	527	0.030360531
RAG2	Ile	31	527	0.058823529
RAG2	Leu	37	527	0.070208729
RAG2	Lys	33	527	0.062618596
RAG2	Met	13	527	0.024667932
RAG2	Phe	28	527	0.05313093
RAG2	Pro	29	527	0.055028463
RAG2	Ser	42	527	0.079696395
RAG2	Thr	35	527	0.066413662
RAG2	Trp	7	527	0.013282732
RAG2	Tyr	19	527	0.036053131
RAG2	Val	33	527	0.062618596
