# Supplementary material for: Predicting the Occurrence of Variants in RAG1 and RAG2
Source: J Clin Immunol. 2019 Aug 6;39(7):688–701. doi: 10.1007/s10875-019-00670-z (PMC6754361; doi:10.1007/s10875-019-00670-z)
Supplement: Supplementary file 12 — (CSV 1 kb) [file 10875_2019_670_MOESM12_ESM.csv]

Number of times each residue is mutated and ratio of mutation/conservation
Gene	Amio_acid	Mutant	Wild_type	total	Rate_Conserved	Rate_mutated
RAG1	Ala	28	40	68	0.588235294	0.411764706
RAG1	Arg	45	21	66	0.318181818	0.681818182
RAG1	Asn	13	25	38	0.657894737	0.342105263
RAG1	Asp	23	25	48	0.520833333	0.479166667
RAG1	Cys	13	21	34	0.617647059	0.382352941
RAG1	Gln	12	22	34	0.647058824	0.352941176
RAG1	Glu	33	50	83	0.602409639	0.397590361
RAG1	Gly	15	31	46	0.673913043	0.326086957
RAG1	His	27	16	43	0.372093023	0.627906977
RAG1	Ile	24	24	48	0.5	0.5
RAG1	Leu	26	71	97	0.731958763	0.268041237
RAG1	Lys	31	60	91	0.659340659	0.340659341
RAG1	Met	20	8	28	0.285714286	0.714285714
RAG1	Phe	14	32	46	0.695652174	0.304347826
RAG1	Pro	29	23	52	0.442307692	0.557692308
RAG1	Ser	43	44	87	0.505747126	0.494252874
RAG1	Thr	21	19	40	0.475	0.525
RAG1	Trp	5	5	10	0.5	0.5
RAG1	Tyr	8	17	25	0.68	0.32
RAG1	Val	29	30	59	0.508474576	0.491525424
RAG2	Ala	9	11	20	0.55	0.45
RAG2	Arg	12	6	18	0.333333333	0.666666667
RAG2	Asn	18	13	31	0.419354839	0.580645161
RAG2	Asp	15	18	33	0.545454545	0.454545455
RAG2	Cys	6	12	18	0.666666667	0.333333333
RAG2	Gln	3	11	14	0.785714286	0.214285714
RAG2	Glu	13	20	33	0.606060606	0.393939394
RAG2	Gly	20	17	37	0.459459459	0.540540541
RAG2	His	9	7	16	0.4375	0.5625
RAG2	Ile	14	17	31	0.548387097	0.451612903
RAG2	Leu	15	22	37	0.594594595	0.405405405
RAG2	Lys	9	24	33	0.727272727	0.272727273
RAG2	Met	7	6	13	0.461538462	0.538461538
RAG2	Phe	9	19	28	0.678571429	0.321428571
RAG2	Pro	12	17	29	0.586206897	0.413793103
RAG2	Ser	16	26	42	0.619047619	0.380952381
RAG2	Thr	18	17	35	0.485714286	0.514285714
RAG2	Trp	2	5	7	0.714285714	0.285714286
RAG2	Tyr	10	9	19	0.473684211	0.526315789
RAG2	Val	16	17	33	0.515151515	0.484848485
