# Supplementary material for: Predicting the Occurrence of Variants in RAG1 and RAG2
Source: J Clin Immunol. 2019 Aug 6;39(7):688–701. doi: 10.1007/s10875-019-00670-z (PMC6754361; doi:10.1007/s10875-019-00670-z)
Supplement: Supplementary file 13 — (CSV 1 kb) [file 10875_2019_670_MOESM13_ESM.csv]

Gene	Amino_acid	Rate_Conserved	Rate_mutated	Frequency	Mutation_rate_residue_frequency
RAG1	Ala	0.58824	0.41176	0.0652	0.02685
RAG1	Arg	0.31818	0.68182	0.06328	0.04314
RAG1	Asn	0.65789	0.34211	0.03643	0.01246
RAG1	Asp	0.52083	0.47917	0.04602	0.02205
RAG1	Cys	0.61765	0.38235	0.0326	0.01246
RAG1	Gln	0.64706	0.35294	0.0326	0.01151
RAG1	Glu	0.60241	0.39759	0.07958	0.03164
RAG1	Gly	0.67391	0.32609	0.0441	0.01438
RAG1	His	0.37209	0.62791	0.04123	0.02589
RAG1	Ile	0.5	0.5	0.04602	0.02301
RAG1	Leu	0.73196	0.26804	0.093	0.02493
RAG1	Lys	0.65934	0.34066	0.08725	0.02972
RAG1	Met	0.28571	0.71429	0.02685	0.01918
RAG1	Phe	0.69565	0.30435	0.0441	0.01342
RAG1	Pro	0.44231	0.55769	0.04986	0.0278
RAG1	Ser	0.50575	0.49425	0.08341	0.04123
RAG1	Thr	0.475	0.525	0.03835	0.02013
RAG1	Trp	0.5	0.5	0.00959	0.00479
RAG1	Tyr	0.68	0.32	0.02397	0.00767
RAG1	Val	0.50847	0.49153	0.05657	0.0278
RAG2	Ala	0.55	0.45	0.03795	0.01708
RAG2	Arg	0.33333	0.66667	0.03416	0.02277
RAG2	Asn	0.41935	0.58065	0.05882	0.03416
RAG2	Asp	0.54545	0.45455	0.06262	0.02846
RAG2	Cys	0.66667	0.33333	0.03416	0.01139
RAG2	Gln	0.78571	0.21429	0.02657	0.00569
RAG2	Glu	0.60606	0.39394	0.06262	0.02467
RAG2	Gly	0.45946	0.54054	0.07021	0.03795
RAG2	His	0.4375	0.5625	0.03036	0.01708
RAG2	Ile	0.54839	0.45161	0.05882	0.02657
RAG2	Leu	0.59459	0.40541	0.07021	0.02846
RAG2	Lys	0.72727	0.27273	0.06262	0.01708
RAG2	Met	0.46154	0.53846	0.02467	0.01328
RAG2	Phe	0.67857	0.32143	0.05313	0.01708
RAG2	Pro	0.58621	0.41379	0.05503	0.02277
RAG2	Ser	0.61905	0.38095	0.0797	0.03036
RAG2	Thr	0.48571	0.51429	0.06641	0.03416
RAG2	Trp	0.71429	0.28571	0.01328	0.0038
RAG2	Tyr	0.47368	0.52632	0.03605	0.01898
RAG2	Val	0.51515	0.48485	0.06262	0.03036
