# Supplementary material for: Predicting the Occurrence of Variants in RAG1 and RAG2
Source: J Clin Immunol. 2019 Aug 6;39(7):688–701. doi: 10.1007/s10875-019-00670-z (PMC6754361; doi:10.1007/s10875-019-00670-z)
Supplement: Supplementary file 15 — (CSV 29 kb) [file 10875_2019_670_MOESM15_ESM.csv]

Gene	HGMD_accession	Wild_type	Alt	Residue	Phenotype	hgmd	Citation	Url
RAG1	CM114804	Arg	Term	108	Immunodeficiency, severe combined, atypical	1	Felgentreff (2011) Clin Immunol 141, 73	http://www.ncbi.nlm.nih.gov/sites/entrez?cmd=Retrieve&amp;db=PubMed&amp;list_uids=21664875&amp;dopt=Abstract
RAG1	CM065423	Lys	GIn	136	Omenn syndrome	1	Sobacchi (2006) Hum Mutat 27, 1174	http://www.ncbi.nlm.nih.gov/sites/entrez?cmd=Retrieve&amp;db=PubMed&amp;list_uids=16960852&amp;dopt=Abstract
RAG1	CM067457	Arg	Term	142	Omenn syndrome	1	Kato (2006) Allergol Int 55, 115	http://www.ncbi.nlm.nih.gov/sites/entrez?cmd=Retrieve&amp;db=PubMed&amp;list_uids=17075247&amp;dopt=Abstract
RAG1	CM065427	Cys	Tyr	192	Omenn syndrome	1	Sobacchi (2006) Hum Mutat 27, 1174	http://www.ncbi.nlm.nih.gov/sites/entrez?cmd=Retrieve&amp;db=PubMed&amp;list_uids=16960852&amp;dopt=Abstract
RAG1	CM118714	Trp	Arg	204	Immunodeficiency, severe combined	1	Safaei (2011) Iran J Allergy Asthma Immunol 10, 129	http://www.ncbi.nlm.nih.gov/sites/entrez?cmd=Retrieve&amp;db=PubMed&amp;list_uids=21625022&amp;dopt=Abstract
RAG1	CM065424	GIn	Term	248	Immunodeficiency, severe combined, T & B cell -ve	1	Sobacchi (2006) Hum Mutat 27, 1174	http://www.ncbi.nlm.nih.gov/sites/entrez?cmd=Retrieve&amp;db=PubMed&amp;list_uids=16960852&amp;dopt=Abstract
RAG1	CM114806	Cys	Arg	313	Immunodeficiency, severe combined, atypical	1	Felgentreff (2011) Clin Immunol 141, 73	http://www.ncbi.nlm.nih.gov/sites/entrez?cmd=Retrieve&amp;db=PubMed&amp;list_uids=21664875&amp;dopt=Abstract
RAG1	CM081766	Arg	Trp	314	Immunodeficiency, severe combined	1	Schuetz (2008) N Engl J Med 358, 2030	http://www.ncbi.nlm.nih.gov/sites/entrez?cmd=Retrieve&amp;db=PubMed&amp;list_uids=18463379&amp;dopt=Abstract
RAG1	CM118715	Met	Val	324	Immunodeficiency, severe combined	1	Safaei (2011) Iran J Allergy Asthma Immunol 10, 129	http://www.ncbi.nlm.nih.gov/sites/entrez?cmd=Retrieve&amp;db=PubMed&amp;list_uids=21625022&amp;dopt=Abstract
RAG1	CM010066	Cys	Tyr	328	Omenn syndrome	1	Villa (2001) Blood 97, 81	http://www.ncbi.nlm.nih.gov/sites/entrez?cmd=Retrieve&amp;db=PubMed&amp;list_uids=11133745&amp;dopt=Abstract
RAG1	CM102780	Arg	Term	332	Omenn syndrome	1	Cassani (2010) J Allergy Clin Immunol 125, 209	http://www.ncbi.nlm.nih.gov/sites/entrez?cmd=Retrieve&amp;db=PubMed&amp;list_uids=20109747&amp;dopt=Abstract
RAG1	CM016162	Tyr	Term	333	Omenn syndrome	1	Corneo (2001) Blood 97, 2772	http://www.ncbi.nlm.nih.gov/sites/entrez?cmd=Retrieve&amp;db=PubMed&amp;list_uids=11313270&amp;dopt=Abstract
RAG1	CM114803	Cys	Tyr	363	Immunodeficiency, severe combined, atypical	1	Felgentreff (2011) Clin Immunol 141, 73	http://www.ncbi.nlm.nih.gov/sites/entrez?cmd=Retrieve&amp;db=PubMed&amp;list_uids=21664875&amp;dopt=Abstract
RAG1	CM1313152	Lys	GIu	391	Omenn syndrome	1	Lee (2014) J Allergy Clin Immunol 133, 1099	http://www.ncbi.nlm.nih.gov/sites/entrez?cmd=Retrieve&amp;db=PubMed&amp;list_uids=24290284&amp;dopt=Abstract
RAG1	CM102781	Gly	Glu	392	Omenn syndrome	1	Cassani (2010) J Allergy Clin Immunol 125, 209	http://www.ncbi.nlm.nih.gov/sites/entrez?cmd=Retrieve&amp;db=PubMed&amp;list_uids=20109747&amp;dopt=Abstract
RAG1	CM122459	Arg	GIn	394	Immunodeficiency, severe combined, T & B cell -ve	1	Kutukculer (2012) Ital J Pediatr 38, 8	http://www.ncbi.nlm.nih.gov/sites/entrez?cmd=Retrieve&amp;db=PubMed&amp;list_uids=22424479&amp;dopt=Abstract
RAG1	CM065417	Arg	Trp	394	Omenn syndrome	1	Sobacchi (2006) Hum Mutat 27, 1174	http://www.ncbi.nlm.nih.gov/sites/entrez?cmd=Retrieve&amp;db=PubMed&amp;list_uids=16960852&amp;dopt=Abstract
RAG1	CM981691	Arg	His	396	Omenn syndrome	1	Villa (1998) Cell 93, 885	http://www.ncbi.nlm.nih.gov/sites/entrez?cmd=Retrieve&amp;db=PubMed&amp;list_uids=9630231&amp;dopt=Abstract
RAG1	CM010067	Arg	Leu	396	Omenn syndrome	1	Villa (2001) Blood 97, 81	http://www.ncbi.nlm.nih.gov/sites/entrez?cmd=Retrieve&amp;db=PubMed&amp;list_uids=11133745&amp;dopt=Abstract
RAG1	CM981692	Arg	Cys	396	Omenn syndrome	1	Villa (1998) Cell 93, 885	http://www.ncbi.nlm.nih.gov/sites/entrez?cmd=Retrieve&amp;db=PubMed&amp;list_uids=9630231&amp;dopt=Abstract
RAG1	CM010068	Ser	Pro	401	Omenn syndrome	1	Villa (2001) Blood 97, 81	http://www.ncbi.nlm.nih.gov/sites/entrez?cmd=Retrieve&amp;db=PubMed&amp;list_uids=11133745&amp;dopt=Abstract
RAG1	CM1313158	Thr	Pro	403	Immunodeficiency, severe combined, T & B cell -ve	1	Lee (2014) J Allergy Clin Immunol 133, 1099	http://www.ncbi.nlm.nih.gov/sites/entrez?cmd=Retrieve&amp;db=PubMed&amp;list_uids=24290284&amp;dopt=Abstract
RAG1	CM065419	Arg	Gln	404	Immunodeficiency, severe combined	1	Noordzij (2002) Blood 100, 2145	http://www.ncbi.nlm.nih.gov/sites/entrez?cmd=Retrieve&amp;db=PubMed&amp;list_uids=12200379&amp;dopt=Abstract
RAG1	CM016163	Arg	Trp	404	Omenn syndrome	1	Corneo (2001) Blood 97, 2772	http://www.ncbi.nlm.nih.gov/sites/entrez?cmd=Retrieve&amp;db=PubMed&amp;list_uids=11313270&amp;dopt=Abstract
RAG1	CM010069	Arg	Gln	410	Atypical SCID/Omenn syndrome	1	Villa (2001) Blood 97, 81	http://www.ncbi.nlm.nih.gov/sites/entrez?cmd=Retrieve&amp;db=PubMed&amp;list_uids=11133745&amp;dopt=Abstract
RAG1	CM1313163	Arg	Trp	410	Omenn syndrome	1	Lee (2014) J Allergy Clin Immunol 133, 1099	http://www.ncbi.nlm.nih.gov/sites/entrez?cmd=Retrieve&amp;db=PubMed&amp;list_uids=24290284&amp;dopt=Abstract
RAG1	CM1313159	Leu	Pro	411	Immunodeficiency, severe combined, T & B cell -ve	1	Lee (2014) J Allergy Clin Immunol 133, 1099	http://www.ncbi.nlm.nih.gov/sites/entrez?cmd=Retrieve&amp;db=PubMed&amp;list_uids=24290284&amp;dopt=Abstract
RAG1	CM981693	Asp	Gly	429	Omenn syndrome	1	Villa (1998) Cell 93, 885	http://www.ncbi.nlm.nih.gov/sites/entrez?cmd=Retrieve&amp;db=PubMed&amp;list_uids=9630231&amp;dopt=Abstract
RAG1	CM010070	Val	Met	433	Atypical SCID/Omenn syndrome	1	Villa (2001) Blood 97, 81	http://www.ncbi.nlm.nih.gov/sites/entrez?cmd=Retrieve&amp;db=PubMed&amp;list_uids=11133745&amp;dopt=Abstract
RAG1	CM010071	Met	Val	435	Omenn syndrome	1	Villa (2001) Blood 97, 81	http://www.ncbi.nlm.nih.gov/sites/entrez?cmd=Retrieve&amp;db=PubMed&amp;list_uids=11133745&amp;dopt=Abstract
RAG1	CM010072	Ala	Val	444	Atypical SCID/Omenn syndrome	1	Villa (2001) Blood 97, 81	http://www.ncbi.nlm.nih.gov/sites/entrez?cmd=Retrieve&amp;db=PubMed&amp;list_uids=11133745&amp;dopt=Abstract
RAG1	CM065415	Arg	Lys	449	Omenn syndrome	1	Sobacchi (2006) Hum Mutat 27, 1174	http://www.ncbi.nlm.nih.gov/sites/entrez?cmd=Retrieve&amp;db=PubMed&amp;list_uids=16960852&amp;dopt=Abstract
RAG1	CM056040	Arg	Ser	449	Omenn syndrome	1	Gennery (2005) Clin Immunol 116, 246	http://www.ncbi.nlm.nih.gov/sites/entrez?cmd=Retrieve&amp;db=PubMed&amp;list_uids=15964782&amp;dopt=Abstract
RAG1	CM114608	Leu	Gln	454	Omenn syndrome	1	Dalal (2011) Clin Immunol 140, 284	http://www.ncbi.nlm.nih.gov/sites/entrez?cmd=Retrieve&amp;db=PubMed&amp;list_uids=21624848&amp;dopt=Abstract
RAG1	BM1359483	Ala	Val	472	Immunodeficiency, severe combined	1	Lee (2014) J Allergy Clin Immunol 133, 1099	http://www.ncbi.nlm.nih.gov/sites/entrez?cmd=Retrieve&amp;db=PubMed&amp;list_uids=24290284&amp;dopt=Abstract
RAG1	CM065418	Arg	Ser	474	Immunodeficiency, severe combined, T & B cell -ve	1	Sobacchi (2006) Hum Mutat 27, 1174	http://www.ncbi.nlm.nih.gov/sites/entrez?cmd=Retrieve&amp;db=PubMed&amp;list_uids=16960852&amp;dopt=Abstract
RAG1	CM010073	Arg	His	474	Atypical SCID/Omenn syndrome	1	Villa (2001) Blood 97, 81	http://www.ncbi.nlm.nih.gov/sites/entrez?cmd=Retrieve&amp;db=PubMed&amp;list_uids=11133745&amp;dopt=Abstract
RAG1	CM097360	Arg	Cys	474	Omenn syndrome	1	Gruber (2009) Pediatr Transplant 13, 244	http://www.ncbi.nlm.nih.gov/sites/entrez?cmd=Retrieve&amp;db=PubMed&amp;list_uids=18822103&amp;dopt=Abstract
RAG1	CM114022	Leu	Phe	506	CD4+ T lymphopaenia	1	Kuijpers (2011) Blood 117, 5892	http://www.ncbi.nlm.nih.gov/sites/entrez?cmd=Retrieve&amp;db=PubMed&amp;list_uids=21502542&amp;dopt=Abstract
RAG1	CM010074	Arg	Trp	507	Atypical SCID/Omenn syndrome	1	Villa (2001) Blood 97, 81	http://www.ncbi.nlm.nih.gov/sites/entrez?cmd=Retrieve&amp;db=PubMed&amp;list_uids=11133745&amp;dopt=Abstract
RAG1	CM1313154	Gly	Ala	516	Immunodeficiency, combined, with granuloma and/or autoimmunity	1	Lee (2014) J Allergy Clin Immunol 133, 1099	http://www.ncbi.nlm.nih.gov/sites/entrez?cmd=Retrieve&amp;db=PubMed&amp;list_uids=24290284&amp;dopt=Abstract
RAG1	CM010075	Trp	Cys	522	Atypical SCID/Omenn syndrome	1	Villa (2001) Blood 97, 81	http://www.ncbi.nlm.nih.gov/sites/entrez?cmd=Retrieve&amp;db=PubMed&amp;list_uids=11133745&amp;dopt=Abstract
RAG1	CM1313151	Asp	Val	539	Omenn syndrome	1	Lee (2014) J Allergy Clin Immunol 133, 1099	http://www.ncbi.nlm.nih.gov/sites/entrez?cmd=Retrieve&amp;db=PubMed&amp;list_uids=24290284&amp;dopt=Abstract
RAG1	CM1313164	Arg	Ser	559	Omenn syndrome	1	Lee (2014) J Allergy Clin Immunol 133, 1099	http://www.ncbi.nlm.nih.gov/sites/entrez?cmd=Retrieve&amp;db=PubMed&amp;list_uids=24290284&amp;dopt=Abstract
RAG1	CM010076	Arg	Ser	559	Omenn syndrome	1	Villa (2001) Blood 97, 81	http://www.ncbi.nlm.nih.gov/sites/entrez?cmd=Retrieve&amp;db=PubMed&amp;list_uids=11133745&amp;dopt=Abstract
RAG1	CM981694	Arg	His	561	Omenn syndrome	1	Villa (1998) Cell 93, 885	http://www.ncbi.nlm.nih.gov/sites/entrez?cmd=Retrieve&amp;db=PubMed&amp;list_uids=9630231&amp;dopt=Abstract
RAG1	CM981695	Arg	Cys	561	Omenn syndrome	1	Villa (1998) Cell 93, 885	http://www.ncbi.nlm.nih.gov/sites/entrez?cmd=Retrieve&amp;db=PubMed&amp;list_uids=9630231&amp;dopt=Abstract
RAG1	CM010077	Tyr	Term	589	Immunodeficiency, severe combined, T & B cell -ve	1	Villa (2001) Blood 97, 81	http://www.ncbi.nlm.nih.gov/sites/entrez?cmd=Retrieve&amp;db=PubMed&amp;list_uids=11133745&amp;dopt=Abstract
RAG1	CM1313155	Ser	Pro	601	Immunodeficiency, combined, with granuloma and/or autoimmunity	1	Lee (2014) J Allergy Clin Immunol 133, 1099	http://www.ncbi.nlm.nih.gov/sites/entrez?cmd=Retrieve&amp;db=PubMed&amp;list_uids=24290284&amp;dopt=Abstract
RAG1	CM065428	Cys	Trp	602	Immunodeficiency, severe combined, T & B cell -ve	1	Sobacchi (2006) Hum Mutat 27, 1174	http://www.ncbi.nlm.nih.gov/sites/entrez?cmd=Retrieve&amp;db=PubMed&amp;list_uids=16960852&amp;dopt=Abstract
RAG1	CM114805	His	Arg	612	Immunodeficiency, severe combined, atypical	1	Felgentreff (2011) Clin Immunol 141, 73	http://www.ncbi.nlm.nih.gov/sites/entrez?cmd=Retrieve&amp;db=PubMed&amp;list_uids=21664875&amp;dopt=Abstract
RAG1	CM065422	Ala	Pro	622	Immunodeficiency, severe combined, T & B cell -ve	1	Sobacchi (2006) Hum Mutat 27, 1174	http://www.ncbi.nlm.nih.gov/sites/entrez?cmd=Retrieve&amp;db=PubMed&amp;list_uids=16960852&amp;dopt=Abstract
RAG1	CM961214	Arg	His	624	Immunodeficiency, severe combined, B cell -ve	1	Schwarz (1996) Science 274, 97	http://www.ncbi.nlm.nih.gov/sites/entrez?cmd=Retrieve&amp;db=PubMed&amp;list_uids=8810255&amp;dopt=Abstract
RAG1	CM010078	Arg	Cys	624	Omenn syndrome	1	Villa (2001) Blood 97, 81	http://www.ncbi.nlm.nih.gov/sites/entrez?cmd=Retrieve&amp;db=PubMed&amp;list_uids=11133745&amp;dopt=Abstract
RAG1	BM1314768	Ser	Term	626	Immunodeficiency, severe combined, T & B cell -ve	1	Lee (2014) J Allergy Clin Immunol 133, 1099	http://www.ncbi.nlm.nih.gov/sites/entrez?cmd=Retrieve&amp;db=PubMed&amp;list_uids=24290284&amp;dopt=Abstract
RAG1	CM065414	Asn	Lys	650	Immunodeficiency, severe combined, T & B cell -ve	1	Sobacchi (2006) Hum Mutat 27, 1174	http://www.ncbi.nlm.nih.gov/sites/entrez?cmd=Retrieve&amp;db=PubMed&amp;list_uids=16960852&amp;dopt=Abstract
RAG1	CM010394	Glu	Gly	669	Omenn syndrome	1	Villa (2001) Blood 97, 81	http://www.ncbi.nlm.nih.gov/sites/entrez?cmd=Retrieve&amp;db=PubMed&amp;list_uids=11133745&amp;dopt=Abstract
RAG1	CM1313156	Arg	Gln	699	Immunodeficiency, combined, with granuloma and/or autoimmunity	1	Lee (2014) J Allergy Clin Immunol 133, 1099	http://www.ncbi.nlm.nih.gov/sites/entrez?cmd=Retrieve&amp;db=PubMed&amp;list_uids=24290284&amp;dopt=Abstract
RAG1	CM107798	Arg	Trp	699	Immunodeficiency, severe combined	1	Avila (2010) Pediatrics 126, e1248	http://www.ncbi.nlm.nih.gov/sites/entrez?cmd=Retrieve&amp;db=PubMed&amp;list_uids=20956421&amp;dopt=Abstract
RAG1	CM065421	Gly	Asp	709	Omenn syndrome	1	Sobacchi (2006) Hum Mutat 27, 1174	http://www.ncbi.nlm.nih.gov/sites/entrez?cmd=Retrieve&amp;db=PubMed&amp;list_uids=16960852&amp;dopt=Abstract
RAG1	CM065420	Arg	Trp	716	Omenn syndrome	1	Cavadini (2005) J Clin Invest 115, 728	http://www.ncbi.nlm.nih.gov/sites/entrez?cmd=Retrieve&amp;db=PubMed&amp;list_uids=15696198&amp;dopt=Abstract
RAG1	CM961215	Glu	Lys	722	Immunodeficiency, severe combined, B cell -ve	1	Schwarz (1996) Science 274, 97	http://www.ncbi.nlm.nih.gov/sites/entrez?cmd=Retrieve&amp;db=PubMed&amp;list_uids=8810255&amp;dopt=Abstract
RAG1	CM016165	Cys	Phe	730	Omenn syndrome	1	Corneo (2001) Blood 97, 2772	http://www.ncbi.nlm.nih.gov/sites/entrez?cmd=Retrieve&amp;db=PubMed&amp;list_uids=11313270&amp;dopt=Abstract
RAG1	CM118716	Thr	Ile	731	Immunodeficiency, severe combined	1	Safaei (2011) Iran J Allergy Asthma Immunol 10, 129	http://www.ncbi.nlm.nih.gov/sites/entrez?cmd=Retrieve&amp;db=PubMed&amp;list_uids=21625022&amp;dopt=Abstract
RAG1	CM108350	Leu	Pro	732	Immunodeficiency, severe combined	1	Asai (2011) Clin Immunol 138, 172	http://www.ncbi.nlm.nih.gov/sites/entrez?cmd=Retrieve&amp;db=PubMed&amp;list_uids=21131235&amp;dopt=Abstract
RAG1	CM016164	Leu	Phe	732	Omenn syndrome	1	Corneo (2001) Blood 97, 2772	http://www.ncbi.nlm.nih.gov/sites/entrez?cmd=Retrieve&amp;db=PubMed&amp;list_uids=11313270&amp;dopt=Abstract
RAG1	CM981696	Arg	His	737	Omenn syndrome	1	Villa (1998) Cell 93, 885	http://www.ncbi.nlm.nih.gov/sites/entrez?cmd=Retrieve&amp;db=PubMed&amp;list_uids=9630231&amp;dopt=Abstract
RAG1	CM010079	His	Leu	753	Atypical SCID/Omenn syndrome	1	Villa (2001) Blood 97, 81	http://www.ncbi.nlm.nih.gov/sites/entrez?cmd=Retrieve&amp;db=PubMed&amp;list_uids=11133745&amp;dopt=Abstract
RAG1	CM102782	Arg	Cys	759	Omenn syndrome	1	Cassani (2010) J Allergy Clin Immunol 125, 209	http://www.ncbi.nlm.nih.gov/sites/entrez?cmd=Retrieve&amp;db=PubMed&amp;list_uids=20109747&amp;dopt=Abstract
RAG1	CM1313160	Arg	Pro	764	Immunodeficiency, severe combined, T & B cell -ve	1	Lee (2014) J Allergy Clin Immunol 133, 1099	http://www.ncbi.nlm.nih.gov/sites/entrez?cmd=Retrieve&amp;db=PubMed&amp;list_uids=24290284&amp;dopt=Abstract
RAG1	CM1313167	Tyr	Term	768	Immunodeficiency, severe combined, T & B cell -ve	1	Lee (2014) J Allergy Clin Immunol 133, 1099	http://www.ncbi.nlm.nih.gov/sites/entrez?cmd=Retrieve&amp;db=PubMed&amp;list_uids=24290284&amp;dopt=Abstract
RAG1	CM108351	Glu	Lys	770	Immunodeficiency, severe combined	1	Asai (2011) Clin Immunol 138, 172	http://www.ncbi.nlm.nih.gov/sites/entrez?cmd=Retrieve&amp;db=PubMed&amp;list_uids=21131235&amp;dopt=Abstract
RAG1	CM961216	Glu	Term	774	Immunodeficiency, severe combined, B cell -ve	1	Schwarz (1996) Science 274, 97	http://www.ncbi.nlm.nih.gov/sites/entrez?cmd=Retrieve&amp;db=PubMed&amp;list_uids=8810255&amp;dopt=Abstract
RAG1	CM099821	Arg	Gln	776	Immunodeficiency, severe combined	1	Karaca (2009) Clin Exp Med 9, 339	http://www.ncbi.nlm.nih.gov/sites/entrez?cmd=Retrieve&amp;db=PubMed&amp;list_uids=19458910&amp;dopt=Abstract
RAG1	CM090373	Arg	Trp	776	Immunodeficiency, severe combined, T & B cell -ve	1	Xiao (2009) Eur J Hum Genet 17, 205	http://www.ncbi.nlm.nih.gov/sites/entrez?cmd=Retrieve&amp;db=PubMed&amp;list_uids=18701881&amp;dopt=Abstract
RAG1	CM081768	Arg	Gln	778	Immunodeficiency, severe combined	1	Schuetz (2008) N Engl J Med 358, 2030	http://www.ncbi.nlm.nih.gov/sites/entrez?cmd=Retrieve&amp;db=PubMed&amp;list_uids=18463379&amp;dopt=Abstract
RAG1	CM065425	Arg	Gly	778	Omenn syndrome	1	Sobacchi (2006) Hum Mutat 27, 1174	http://www.ncbi.nlm.nih.gov/sites/entrez?cmd=Retrieve&amp;db=PubMed&amp;list_uids=16960852&amp;dopt=Abstract
RAG1	CM065426	Arg	Trp	778	Immunodeficiency, severe combined, T & B cell -ve	1	Sobacchi (2006) Hum Mutat 27, 1174	http://www.ncbi.nlm.nih.gov/sites/entrez?cmd=Retrieve&amp;db=PubMed&amp;list_uids=16960852&amp;dopt=Abstract
RAG1	CM1313157	Pro	Leu	786	Omenn syndrome	1	Lee (2014) J Allergy Clin Immunol 133, 1099	http://www.ncbi.nlm.nih.gov/sites/entrez?cmd=Retrieve&amp;db=PubMed&amp;list_uids=24290284&amp;dopt=Abstract
RAG1	CM1313447	Ile	Thr	794	Immunodeficiency, severe combined	1	Dhingra (2014) Hematol Oncol Stem Cell Ther 7, 44	http://www.ncbi.nlm.nih.gov/sites/entrez?cmd=Retrieve&amp;db=PubMed&amp;list_uids=24333136&amp;dopt=Abstract
RAG1	CM068079	Lys	Arg	820	Non-Hodgkin lymphoma, increased risk, association with	1	Hill (2006) Blood 108, 3161	http://www.ncbi.nlm.nih.gov/sites/entrez?cmd=Retrieve&amp;db=PubMed&amp;list_uids=16857995&amp;dopt=Abstract
RAG1	BM1379477	Leu	Val	836	Immunodeficiency, severe combined	1	Lee (2014) J Allergy Clin Immunol 133, 1099	http://www.ncbi.nlm.nih.gov/sites/entrez?cmd=Retrieve&amp;db=PubMed&amp;list_uids=24290284&amp;dopt=Abstract
RAG1	CM1312744	Arg	Gln	841	Autoimmunity, early-onset	1	Henderson (2013) J Allergy Clin Immunol 132, 969	http://www.ncbi.nlm.nih.gov/sites/entrez?cmd=Retrieve&amp;db=PubMed&amp;list_uids=23891352&amp;dopt=Abstract
RAG1	CM010080	Arg	Trp	841	Atypical SCID/Omenn syndrome	1	Villa (2001) Blood 97, 81	http://www.ncbi.nlm.nih.gov/sites/entrez?cmd=Retrieve&amp;db=PubMed&amp;list_uids=11133745&amp;dopt=Abstract
RAG1	CM010081	Asn	Ile	855	Immunodeficiency, severe combined	1	Villa (2001) Blood 97, 81	http://www.ncbi.nlm.nih.gov/sites/entrez?cmd=Retrieve&amp;db=PubMed&amp;list_uids=11133745&amp;dopt=Abstract
RAG1	CM010082	Leu	Term	872	Immunodeficiency, severe combined, T & B cell -ve	1	Villa (2001) Blood 97, 81	http://www.ncbi.nlm.nih.gov/sites/entrez?cmd=Retrieve&amp;db=PubMed&amp;list_uids=11133745&amp;dopt=Abstract
RAG1	CM002095	Leu	Arg	885	Omenn syndrome	1	Wada (2000) Clin Exp Immunol 119, 148	http://www.ncbi.nlm.nih.gov/sites/entrez?cmd=Retrieve&amp;db=PubMed&amp;list_uids=10606976&amp;dopt=Abstract
RAG1	CM056379	Trp	Arg	896	Immunodeficiency, severe combined	1	Zhang (2005) Pediatrics 116, e445	http://www.ncbi.nlm.nih.gov/sites/entrez?cmd=Retrieve&amp;db=PubMed&amp;list_uids=16061569&amp;dopt=Abstract
RAG1	CM961217	Arg	Term	897	Immunodeficiency, severe combined, B cell -ve	1	Schwarz (1996) Science 274, 97	http://www.ncbi.nlm.nih.gov/sites/entrez?cmd=Retrieve&amp;db=PubMed&amp;list_uids=8810255&amp;dopt=Abstract
RAG1	CM010395	Cys	Term	900	Omenn syndrome	1	Villa (2001) Blood 97, 81	http://www.ncbi.nlm.nih.gov/sites/entrez?cmd=Retrieve&amp;db=PubMed&amp;list_uids=11133745&amp;dopt=Abstract
RAG1	CM981697	Tyr	Cys	912	Omenn syndrome	1	Villa (1998) Cell 93, 885	http://www.ncbi.nlm.nih.gov/sites/entrez?cmd=Retrieve&amp;db=PubMed&amp;list_uids=9630231&amp;dopt=Abstract
RAG1	CM961218	Tyr	Term	938	Immunodeficiency, severe combined, B cell -ve	1	Schwarz (1996) Science 274, 97	http://www.ncbi.nlm.nih.gov/sites/entrez?cmd=Retrieve&amp;db=PubMed&amp;list_uids=8810255&amp;dopt=Abstract
RAG1	CM065416	Ile	Thr	956	Omenn syndrome	1	Sobacchi (2006) Hum Mutat 27, 1174	http://www.ncbi.nlm.nih.gov/sites/entrez?cmd=Retrieve&amp;db=PubMed&amp;list_uids=16960852&amp;dopt=Abstract
RAG1	CM010083	Trp	Term	959	Immunodeficiency, severe combined	1	Villa (2001) Blood 97, 81	http://www.ncbi.nlm.nih.gov/sites/entrez?cmd=Retrieve&amp;db=PubMed&amp;list_uids=11133745&amp;dopt=Abstract
RAG1	BM1312180	Glu	Term	965	Immunodeficiency, severe combined	1	Lee (2014) J Allergy Clin Immunol 133, 1099	http://www.ncbi.nlm.nih.gov/sites/entrez?cmd=Retrieve&amp;db=PubMed&amp;list_uids=24290284&amp;dopt=Abstract
RAG1	CM016160	Arg	His	973	Omenn syndrome	1	Corneo (2001) Blood 97, 2772	http://www.ncbi.nlm.nih.gov/sites/entrez?cmd=Retrieve&amp;db=PubMed&amp;list_uids=11313270&amp;dopt=Abstract
RAG1	CM1313162	Arg	Cys	973	Immunodeficiency, combined, with granuloma and/or autoimmunity	1	Lee (2014) J Allergy Clin Immunol 133, 1099	http://www.ncbi.nlm.nih.gov/sites/entrez?cmd=Retrieve&amp;db=PubMed&amp;list_uids=24290284&amp;dopt=Abstract
RAG1	CM1312745	Phe	Leu	974	Autoimmunity, early-onset	1	Henderson (2013) J Allergy Clin Immunol 132, 969	http://www.ncbi.nlm.nih.gov/sites/entrez?cmd=Retrieve&amp;db=PubMed&amp;list_uids=23891352&amp;dopt=Abstract
RAG1	CM010084	Arg	Gln	975	Omenn syndrome	1	Villa (2001) Blood 97, 81	http://www.ncbi.nlm.nih.gov/sites/entrez?cmd=Retrieve&amp;db=PubMed&amp;list_uids=11133745&amp;dopt=Abstract
RAG1	CM081767	Arg	Trp	975	Immunodeficiency, severe combined	1	Schuetz (2008) N Engl J Med 358, 2030	http://www.ncbi.nlm.nih.gov/sites/entrez?cmd=Retrieve&amp;db=PubMed&amp;list_uids=18463379&amp;dopt=Abstract
RAG1	CM054093	Gln	Pro	981	CMV infection	1	de Villartay (2005) J Clin Invest 115, 3291	http://www.ncbi.nlm.nih.gov/sites/entrez?cmd=Retrieve&amp;db=PubMed&amp;list_uids=16276422&amp;dopt=Abstract
RAG1	CM065413	Lys	Arg	992	Omenn syndrome	1	Sobacchi (2006) Hum Mutat 27, 1174	http://www.ncbi.nlm.nih.gov/sites/entrez?cmd=Retrieve&amp;db=PubMed&amp;list_uids=16960852&amp;dopt=Abstract
RAG1	CM016161	Lys	Glu	992	Omenn syndrome	1	Corneo (2001) Blood 97, 2772	http://www.ncbi.nlm.nih.gov/sites/entrez?cmd=Retrieve&amp;db=PubMed&amp;list_uids=11313270&amp;dopt=Abstract
RAG1	CM115979	Tyr	Term	1001	Omenn syndrome	1	Zhang (2011) Pediatr Allergy Immunol 22, 482	http://www.ncbi.nlm.nih.gov/sites/entrez?cmd=Retrieve&amp;db=PubMed&amp;list_uids=21771083&amp;dopt=Abstract
RAG1	CM092639	Met	Val	1006	Omenn syndrome with aniridia	1	Sheehan (2009) J Allergy Clin Immunol 123, 966	http://www.ncbi.nlm.nih.gov/sites/entrez?cmd=Retrieve&amp;db=PubMed&amp;list_uids=19178939&amp;dopt=Abstract
RAG2	CM098870	Gln	Term	4	Immunodeficiency, severe combined	1	Alsmadi (2009) BMC Med Genet 10, 116	http://www.ncbi.nlm.nih.gov/sites/entrez?cmd=Retrieve&amp;db=PubMed&amp;list_uids=19912631&amp;dopt=Abstract
RAG2	CM025924	Gln	Term	16	Immunodeficiency, severe combined, B cell -ve	1	Noordzij (2002) Blood 100, 2145	http://www.ncbi.nlm.nih.gov/sites/entrez?cmd=Retrieve&amp;db=PubMed&amp;list_uids=12200379&amp;dopt=Abstract
RAG2	CM141426	Gly	Ala	35	Hyper-IgM syndrome	1	Riccetto (2014) J Clin Immunol 34, 7	http://www.ncbi.nlm.nih.gov/sites/entrez?cmd=Retrieve&amp;db=PubMed&amp;list_uids=24174341&amp;dopt=Abstract
RAG2	CM001326	Gly	Val	35	Immunodeficiency, severe combined, B cell -ve	1	Corneo (2000) J Biol Chem 275, 12672	http://www.ncbi.nlm.nih.gov/sites/entrez?cmd=Retrieve&amp;db=PubMed&amp;list_uids=10777560&amp;dopt=Abstract
RAG2	CM001327	Arg	Gly	39	Immunodeficiency, severe combined, B cell -ve	1	Corneo (2000) J Biol Chem 275, 12672	http://www.ncbi.nlm.nih.gov/sites/entrez?cmd=Retrieve&amp;db=PubMed&amp;list_uids=10777560&amp;dopt=Abstract
RAG2	CM981698	Cys	Trp	41	Omenn syndrome	1	Villa (1998) Cell 93, 885	http://www.ncbi.nlm.nih.gov/sites/entrez?cmd=Retrieve&amp;db=PubMed&amp;list_uids=9630231&amp;dopt=Abstract
RAG2	CM114606	Asp	Tyr	65	Immunodeficiency, severe combined, T & B cell -ve	1	Dalal (2011) Clin Immunol 140, 284	http://www.ncbi.nlm.nih.gov/sites/entrez?cmd=Retrieve&amp;db=PubMed&amp;list_uids=21624848&amp;dopt=Abstract
RAG2	CM108347	Arg	His	73	Omenn syndrome	1	Asai (2011) Clin Immunol 138, 172	http://www.ncbi.nlm.nih.gov/sites/entrez?cmd=Retrieve&amp;db=PubMed&amp;list_uids=21131235&amp;dopt=Abstract
RAG2	CM144044	Arg	Cys	73	Immunodeficiency, severe combined	1	Pasic (2014) J Clin Immunol 34, 304	http://www.ncbi.nlm.nih.gov/sites/entrez?cmd=Retrieve&amp;db=PubMed&amp;list_uids=24481607&amp;dopt=Abstract
RAG2	CM081769	Thr	Asn	77	Immunodeficiency, severe combined	1	Schuetz (2008) N Engl J Med 358, 2030	http://www.ncbi.nlm.nih.gov/sites/entrez?cmd=Retrieve&amp;db=PubMed&amp;list_uids=18463379&amp;dopt=Abstract
RAG2	CM003470	Gly	Arg	95	Immunodeficiency, severe combined	1	Gomez (2000) Mol Cell Biol 20, 5653	http://www.ncbi.nlm.nih.gov/sites/entrez?cmd=Retrieve&amp;db=PubMed&amp;list_uids=10891502&amp;dopt=Abstract
RAG2	CM098869	Lys	Term	127	Immunodeficiency, severe combined	1	Alsmadi (2009) BMC Med Genet 10, 116	http://www.ncbi.nlm.nih.gov/sites/entrez?cmd=Retrieve&amp;db=PubMed&amp;list_uids=19912631&amp;dopt=Abstract
RAG2	CM010085	Arg	Term	148	Omenn syndrome	1	Villa (2001) Blood 97, 81	http://www.ncbi.nlm.nih.gov/sites/entrez?cmd=Retrieve&amp;db=PubMed&amp;list_uids=11133745&amp;dopt=Abstract
RAG2	CM114605	Gly	Val	157	Omenn syndrome	1	Dalal (2011) Clin Immunol 140, 284	http://www.ncbi.nlm.nih.gov/sites/entrez?cmd=Retrieve&amp;db=PubMed&amp;list_uids=21624848&amp;dopt=Abstract
RAG2	CM065432	Ser	Leu	160	Omenn syndrome	1	Sobacchi (2006) Hum Mutat 27, 1174	http://www.ncbi.nlm.nih.gov/sites/entrez?cmd=Retrieve&amp;db=PubMed&amp;list_uids=16960852&amp;dopt=Abstract
RAG2	CM144042	Cys	Term	178	Immunodeficiency, severe combined	1	Pasic (2014) J Clin Immunol 34, 304	http://www.ncbi.nlm.nih.gov/sites/entrez?cmd=Retrieve&amp;db=PubMed&amp;list_uids=24481607&amp;dopt=Abstract
RAG2	CM1314428	Ser	Term	205	Immunodeficiency, T cell -ve	1	Hsieh (2013) J Microbiol Immunol Infect 46, 374	http://www.ncbi.nlm.nih.gov/sites/entrez?cmd=Retrieve&amp;db=PubMed&amp;list_uids=22832027&amp;dopt=Abstract
RAG2	CM010086	Phe	Cys	206	Omenn syndrome	1	Villa (2001) Blood 97, 81	http://www.ncbi.nlm.nih.gov/sites/entrez?cmd=Retrieve&amp;db=PubMed&amp;list_uids=11133745&amp;dopt=Abstract
RAG2	CM961219	Arg	Gln	229	Immunodeficiency, severe combined, B cell -ve	1	Schwarz (1996) Science 274, 97	http://www.ncbi.nlm.nih.gov/sites/entrez?cmd=Retrieve&amp;db=PubMed&amp;list_uids=8810255&amp;dopt=Abstract
RAG2	CM010087	Arg	Trp	229	Atypical SCID/Omenn syndrome	1	Villa (2001) Blood 97, 81	http://www.ncbi.nlm.nih.gov/sites/entrez?cmd=Retrieve&amp;db=PubMed&amp;list_uids=11133745&amp;dopt=Abstract
RAG2	CM065431	Pro	Arg	253	Omenn syndrome	1	Sobacchi (2006) Hum Mutat 27, 1174	http://www.ncbi.nlm.nih.gov/sites/entrez?cmd=Retrieve&amp;db=PubMed&amp;list_uids=16960852&amp;dopt=Abstract
RAG2	CM108348	Gln	Term	278	Omenn syndrome	1	Asai (2011) Clin Immunol 138, 172	http://www.ncbi.nlm.nih.gov/sites/entrez?cmd=Retrieve&amp;db=PubMed&amp;list_uids=21131235&amp;dopt=Abstract
RAG2	CM981699	Met	Arg	285	Omenn syndrome	1	Villa (1998) Cell 93, 885	http://www.ncbi.nlm.nih.gov/sites/entrez?cmd=Retrieve&amp;db=PubMed&amp;list_uids=9630231&amp;dopt=Abstract
RAG2	CM1313321	Pro	Ala	305	Immunodeficiency, primary	1	Nijman (2014) J Allergy Clin Immunol 133, 529	http://www.ncbi.nlm.nih.gov/sites/entrez?cmd=Retrieve&amp;db=PubMed&amp;list_uids=24139496&amp;dopt=Abstract
RAG2	CM010088	Trp	Term	307	Immunodeficiency, severe combined, T & B cell -ve	1	Villa (2001) Blood 97, 81	http://www.ncbi.nlm.nih.gov/sites/entrez?cmd=Retrieve&amp;db=PubMed&amp;list_uids=11133745&amp;dopt=Abstract
RAG2	CM065433	Trp	Leu	416	Omenn syndrome	1	Sobacchi (2006) Hum Mutat 27, 1174	http://www.ncbi.nlm.nih.gov/sites/entrez?cmd=Retrieve&amp;db=PubMed&amp;list_uids=16960852&amp;dopt=Abstract
RAG2	CM065429	Lys	Asn	440	Omenn syndrome	1	Sobacchi (2006) Hum Mutat 27, 1174	http://www.ncbi.nlm.nih.gov/sites/entrez?cmd=Retrieve&amp;db=PubMed&amp;list_uids=16960852&amp;dopt=Abstract
RAG2	CM108349	Met	Ile	443	Omenn syndrome	1	Asai (2011) Clin Immunol 138, 172	http://www.ncbi.nlm.nih.gov/sites/entrez?cmd=Retrieve&amp;db=PubMed&amp;list_uids=21131235&amp;dopt=Abstract
RAG2	CM098872	Ile	Met	444	Omenn syndrome	1	Alsmadi (2009) BMC Med Genet 10, 116	http://www.ncbi.nlm.nih.gov/sites/entrez?cmd=Retrieve&amp;db=PubMed&amp;list_uids=19912631&amp;dopt=Abstract
RAG2	CM102032	Cys	Trp	446	Immunodeficiency, severe combined, T & B cell -ve	1	Couëdel (2010) J Clin Invest 120, 1337	http://www.ncbi.nlm.nih.gov/sites/entrez?cmd=Retrieve&amp;db=PubMed&amp;list_uids=20234091&amp;dopt=Abstract
RAG2	CM081770	Gly	Ala	451	Immunodeficiency, severe combined	1	Schuetz (2008) N Engl J Med 358, 2030	http://www.ncbi.nlm.nih.gov/sites/entrez?cmd=Retrieve&amp;db=PubMed&amp;list_uids=18463379&amp;dopt=Abstract
RAG2	CM003471	Trp	Arg	453	Omenn syndrome	1	Gomez (2000) Mol Cell Biol 20, 5653	http://www.ncbi.nlm.nih.gov/sites/entrez?cmd=Retrieve&amp;db=PubMed&amp;list_uids=10891502&amp;dopt=Abstract
RAG2	CM0910583	Ala	Thr	456	Omenn syndrome	1	Ktiouet (2009) J Eur Acad Dermatol Venereol 23, 1449	http://www.ncbi.nlm.nih.gov/sites/entrez?cmd=Retrieve&amp;db=PubMed&amp;list_uids=19470080&amp;dopt=Abstract
RAG2	CM127035	Met	Leu	459	Omenn syndrome	1	Chou (2012) J Allergy Clin Immunol 130, 1414	http://www.ncbi.nlm.nih.gov/sites/entrez?cmd=Retrieve&amp;db=PubMed&amp;list_uids=22841008&amp;dopt=Abstract
RAG2	CM010089	Asn	Ser	474	Immunodeficiency, severe combined	1	Villa (2001) Blood 97, 81	http://www.ncbi.nlm.nih.gov/sites/entrez?cmd=Retrieve&amp;db=PubMed&amp;list_uids=11133745&amp;dopt=Abstract
RAG2	CM961220	Cys	Tyr	478	Immunodeficiency, severe combined, B cell -ve	1	Schwarz (1996) Science 274, 97	http://www.ncbi.nlm.nih.gov/sites/entrez?cmd=Retrieve&amp;db=PubMed&amp;list_uids=8810255&amp;dopt=Abstract
RAG2	CM114604	Glu	Term	480	Omenn syndrome	1	Dalal (2011) Clin Immunol 140, 284	http://www.ncbi.nlm.nih.gov/sites/entrez?cmd=Retrieve&amp;db=PubMed&amp;list_uids=21624848&amp;dopt=Abstract
RAG2	CM025923	His	Pro	481	Immunodeficiency, severe combined, B cell -ve	1	Noordzij (2002) Blood 100, 2145	http://www.ncbi.nlm.nih.gov/sites/entrez?cmd=Retrieve&amp;db=PubMed&amp;list_uids=12200379&amp;dopt=Abstract
RAG2	CM112370	Lys	Term	498	Omenn syndrome	1	Bell (2011) Sci Transl Med 3, 65ra4	http://www.ncbi.nlm.nih.gov/sites/entrez?cmd=Retrieve&amp;db=PubMed&amp;list_uids=21228398&amp;dopt=Abstract
RAG2	CM065430	Met	Val	502	Omenn syndrome	1	Sobacchi (2006) Hum Mutat 27, 1174	http://www.ncbi.nlm.nih.gov/sites/entrez?cmd=Retrieve&amp;db=PubMed&amp;list_uids=16960852&amp;dopt=Abstract
