# Supplementary material for: Predicting the Occurrence of Variants in RAG1 and RAG2
Source: J Clin Immunol. 2019 Aug 6;39(7):688–701. doi: 10.1007/s10875-019-00670-z (PMC6754361; doi:10.1007/s10875-019-00670-z)
Supplement: Supplementary file 17 — (CSV 23 kb) [file 10875_2019_670_MOESM17_ESM.csv]

Gene	AF	reported_pathogenic
RAG1	0.00000361	unreported
RAG1	0.00000406	unreported
RAG1	0.00000406	unreported
RAG1	0.00000406	unreported
RAG1	0.00000406	unreported
RAG1	0.00000406	unreported
RAG1	0.00000406	unreported
RAG1	0.00000406	unreported
RAG1	0.00000406	unreported
RAG1	0.00000406	unreported
RAG1	0.00000406	unreported
RAG1	0.00000406	unreported
RAG1	0.00000406	unreported
RAG1	0.00000406	unreported
RAG1	0.00000406	unreported
RAG1	0.00000406	unreported
RAG1	0.00000406	unreported
RAG1	0.00000406	unreported
RAG1	0.00000406	unreported
RAG1	0.00000406	unreported
RAG1	0.00000406	unreported
RAG1	0.00000406	unreported
RAG1	0.00000406	unreported
RAG1	0.00000406	unreported
RAG1	0.00000406	unreported
RAG1	0.00000406	unreported
RAG1	0.00000406	unreported
RAG1	0.00000406	unreported
RAG1	0.00000406	unreported
RAG1	0.00000406	unreported
RAG1	0.00000406	unreported
RAG1	0.00000406	unreported
RAG1	0.00000406	unreported
RAG1	0.00000406	unreported
RAG1	0.00000406	unreported
RAG1	0.00000406	unreported
RAG1	0.00000406	unreported
RAG1	0.00000406	unreported
RAG1	0.00000406	unreported
RAG1	0.00000406	unreported
RAG1	0.00000406	unreported
RAG1	0.00000406	unreported
RAG1	0.00000406	unreported
RAG1	0.00000406	unreported
RAG1	0.00000407	unreported
RAG1	0.00000407	unreported
RAG1	0.00000407	unreported
RAG1	0.00000407	unreported
RAG1	0.00000407	unreported
RAG1	0.00000407	unreported
RAG1	0.00000407	unreported
RAG1	0.00000407	unreported
RAG1	0.00000407	unreported
RAG1	0.00000407	unreported
RAG1	0.00000407	unreported
RAG1	0.00000407	unreported
RAG1	0.00000407	unreported
RAG1	0.00000407	unreported
RAG1	0.00000407	unreported
RAG1	0.00000407	unreported
RAG1	0.00000407	unreported
RAG1	0.00000407	unreported
RAG1	0.00000407	unreported
RAG1	0.00000407	unreported
RAG1	0.00000407	unreported
RAG1	0.00000407	unreported
RAG1	0.00000407	unreported
RAG1	0.00000407	unreported
RAG1	0.00000407	unreported
RAG1	0.00000407	unreported
RAG1	0.00000407	unreported
RAG1	0.00000407	unreported
RAG1	0.00000407	unreported
RAG1	0.00000407	unreported
RAG1	0.00000407	unreported
RAG1	0.00000407	unreported
RAG1	0.00000407	unreported
RAG1	0.00000407	unreported
RAG1	0.00000407	unreported
RAG1	0.00000407	unreported
RAG1	0.00000407	unreported
RAG1	0.00000407	unreported
RAG1	0.00000407	unreported
RAG1	0.00000407	unreported
RAG1	0.00000407	unreported
RAG1	0.00000407	unreported
RAG1	0.00000407	unreported
RAG1	0.00000407	unreported
RAG1	0.00000407	unreported
RAG1	0.00000407	unreported
RAG1	0.00000407	unreported
RAG1	0.00000407	unreported
RAG1	0.00000407	unreported
RAG1	0.00000407	unreported
RAG1	0.00000407	unreported
RAG1	0.00000407	unreported
RAG1	0.00000407	unreported
RAG1	0.00000407	unreported
RAG1	0.00000407	unreported
RAG1	0.00000407	unreported
RAG1	0.00000407	unreported
RAG1	0.00000407	unreported
RAG1	0.00000407	unreported
RAG1	0.00000407	unreported
RAG1	0.00000407	unreported
RAG1	0.00000407	unreported
RAG1	0.00000407	unreported
RAG1	0.00000407	unreported
RAG1	0.00000407	unreported
RAG1	0.00000407	unreported
RAG1	0.00000407	unreported
RAG1	0.00000407	unreported
RAG1	0.00000407	unreported
RAG1	0.00000407	unreported
RAG1	0.00000407	unreported
RAG1	0.00000407	unreported
RAG1	0.00000407	unreported
RAG1	0.00000407	unreported
RAG1	0.00000407	unreported
RAG1	0.00000407	unreported
RAG1	0.00000407	unreported
RAG1	0.00000407	unreported
RAG1	0.00000407	unreported
RAG1	0.00000407	unreported
RAG1	0.00000407	unreported
RAG1	0.00000407	unreported
RAG1	0.00000407	unreported
RAG1	0.00000407	unreported
RAG1	0.00000407	unreported
RAG1	0.00000407	unreported
RAG1	0.00000407	unreported
RAG1	0.00000407	unreported
RAG1	0.00000407	unreported
RAG1	0.00000407	unreported
RAG1	0.00000407	unreported
RAG1	0.00000407	unreported
RAG1	0.00000407	unreported
RAG1	0.00000407	unreported
RAG1	0.00000407	unreported
RAG1	0.00000407	unreported
RAG1	0.00000407	unreported
RAG1	0.00000407	unreported
RAG1	0.00000407	unreported
RAG1	0.00000407	unreported
RAG1	0.00000407	unreported
RAG1	0.00000407	unreported
RAG1	0.00000407	unreported
RAG1	0.00000407	unreported
RAG1	0.00000407	unreported
RAG1	0.00000407	unreported
RAG1	0.00000407	unreported
RAG1	0.00000407	unreported
RAG1	0.00000407	unreported
RAG1	0.00000407	unreported
RAG1	0.00000407	unreported
RAG1	0.00000407	unreported
RAG1	0.00000407	unreported
RAG1	0.00000407	unreported
RAG1	0.00000407	unreported
RAG1	0.00000407	unreported
RAG1	0.00000407	unreported
RAG1	0.00000407	unreported
RAG1	0.00000407	unreported
RAG1	0.00000407	unreported
RAG1	0.00000407	unreported
RAG1	0.00000407	unreported
RAG1	0.00000407	unreported
RAG1	0.00000407	unreported
RAG1	0.00000407	unreported
RAG1	0.00000407	unreported
RAG1	0.00000407	unreported
RAG1	0.00000407	unreported
RAG1	0.00000407	unreported
RAG1	0.00000407	unreported
RAG1	0.00000407	unreported
RAG1	0.00000407	unreported
RAG1	0.00000407	unreported
RAG1	0.00000407	unreported
RAG1	0.00000407	unreported
RAG1	0.00000407	unreported
RAG1	0.00000407	unreported
RAG1	0.00000407	unreported
RAG1	0.00000407	unreported
RAG1	0.00000407	unreported
RAG1	0.00000407	unreported
RAG1	0.00000407	unreported
RAG1	0.00000407	unreported
RAG1	0.00000407	unreported
RAG1	0.00000407	unreported
RAG1	0.00000407	unreported
RAG1	0.00000407	unreported
RAG1	0.00000407	unreported
RAG1	0.00000407	unreported
RAG1	0.00000407	unreported
RAG1	0.00000407	unreported
RAG1	0.00000407	unreported
RAG1	0.00000407	unreported
RAG1	0.00000407	unreported
RAG1	0.00000407	unreported
RAG1	0.00000407	unreported
RAG1	0.00000407	unreported
RAG1	0.00000407	unreported
RAG1	0.00000407	unreported
RAG1	0.00000407	unreported
RAG1	0.00000407	unreported
RAG1	0.00000407	unreported
RAG1	0.00000407	unreported
RAG1	0.00000407	unreported
RAG1	0.00000407	unreported
RAG1	0.00000407	unreported
RAG1	0.00000407	unreported
RAG1	0.00000407	unreported
RAG1	0.00000407	unreported
RAG1	0.00000407	unreported
RAG1	0.00000407	unreported
RAG1	0.00000407	unreported
RAG1	0.00000407	unreported
RAG1	0.00000407	unreported
RAG1	0.00000407	unreported
RAG1	0.00000407	unreported
RAG1	0.00000407	unreported
RAG1	0.00000407	unreported
RAG1	0.00000407	unreported
RAG1	0.00000407	unreported
RAG1	0.00000407	unreported
RAG1	0.00000407	unreported
RAG1	0.00000407	unreported
RAG1	0.00000407	unreported
RAG1	0.00000407	unreported
RAG1	0.00000407	unreported
RAG1	0.00000407	unreported
RAG1	0.00000407	unreported
RAG1	0.00000407	unreported
RAG1	0.00000407	unreported
RAG1	0.00000407	unreported
RAG1	0.00000407	unreported
RAG1	0.00000407	unreported
RAG1	0.00000407	unreported
RAG1	0.00000407	unreported
RAG1	0.00000407	unreported
RAG1	0.00000407	unreported
RAG1	0.00000407	unreported
RAG1	0.00000407	unreported
RAG1	0.00000407	unreported
RAG1	0.00000407	unreported
RAG1	0.00000407	unreported
RAG1	0.00000407	unreported
RAG1	0.00000407	unreported
RAG1	0.00000407	unreported
RAG1	0.00000408	unreported
RAG1	0.00000408	unreported
RAG1	0.00000408	unreported
RAG1	0.00000408	unreported
RAG1	0.00000408	unreported
RAG1	0.00000408	unreported
RAG1	0.00000408	unreported
RAG1	0.00000408	unreported
RAG1	0.00000408	unreported
RAG1	0.00000408	unreported
RAG1	0.00000408	unreported
RAG1	0.00000408	unreported
RAG1	0.00000408	unreported
RAG1	0.00000408	unreported
RAG1	0.00000408	unreported
RAG1	0.00000408	unreported
RAG1	0.00000408	unreported
RAG1	0.00000408	unreported
RAG1	0.00000408	unreported
RAG1	0.00000408	unreported
RAG1	0.00000408	unreported
RAG1	0.00000408	unreported
RAG1	0.00000408	unreported
RAG1	0.00000408	unreported
RAG1	0.00000408	unreported
RAG1	0.00000408	unreported
RAG1	0.00000409	unreported
RAG1	0.00000409	unreported
RAG1	0.00000409	unreported
RAG1	0.00000409	unreported
RAG1	0.00000409	unreported
RAG1	0.0000041	unreported
RAG1	0.0000041	unreported
RAG1	0.0000041	unreported
RAG1	0.0000041	unreported
RAG1	0.0000041	unreported
RAG1	0.0000041	unreported
RAG1	0.0000041	unreported
RAG1	0.0000041	unreported
RAG1	0.0000041	unreported
RAG1	0.00000722	unreported
RAG1	0.00000722	unreported
RAG1	0.00000722	unreported
RAG1	0.00000722	unreported
RAG1	0.00000722	unreported
RAG1	0.00000722	unreported
RAG1	0.00000723	unreported
RAG1	0.00000723	unreported
RAG1	0.00000723	unreported
RAG1	0.00000723	unreported
RAG1	0.00000723	unreported
RAG1	0.00000724	unreported
RAG1	0.00000724	unreported
RAG1	0.00000724	unreported
RAG1	0.00000812	unreported
RAG1	0.00000812	unreported
RAG1	0.00000812	unreported
RAG1	0.00000813	unreported
RAG1	0.00000813	unreported
RAG1	0.00000813	unreported
RAG1	0.00000813	unreported
RAG1	0.00000813	unreported
RAG1	0.00000813	unreported
RAG1	0.00000813	unreported
RAG1	0.00000813	unreported
RAG1	0.00000813	unreported
RAG1	0.00000813	unreported
RAG1	0.00000813	unreported
RAG1	0.00000813	unreported
RAG1	0.00000813	unreported
RAG1	0.00000813	unreported
RAG1	0.00000813	unreported
RAG1	0.00000813	unreported
RAG1	0.00000813	unreported
RAG1	0.00000813	unreported
RAG1	0.00000813	unreported
RAG1	0.00000814	unreported
RAG1	0.00000814	unreported
RAG1	0.00000814	unreported
RAG1	0.00000814	unreported
RAG1	0.00000814	unreported
RAG1	0.00000814	unreported
RAG1	0.00000814	unreported
RAG1	0.00000814	unreported
RAG1	0.00000814	unreported
RAG1	0.00000814	unreported
RAG1	0.00000814	unreported
RAG1	0.00000814	unreported
RAG1	0.00000814	unreported
RAG1	0.00000814	unreported
RAG1	0.00000814	unreported
RAG1	0.00000814	unreported
RAG1	0.00000814	unreported
RAG1	0.00000814	unreported
RAG1	0.00000814	unreported
RAG1	0.00000814	unreported
RAG1	0.00000814	unreported
RAG1	0.00000814	unreported
RAG1	0.00000814	unreported
RAG1	0.00000814	unreported
RAG1	0.00000814	unreported
RAG1	0.00000814	unreported
RAG1	0.00000814	unreported
RAG1	0.00000814	unreported
RAG1	0.00000814	unreported
RAG1	0.00000814	unreported
RAG1	0.00000815	unreported
RAG1	0.00000815	unreported
RAG1	0.00000815	unreported
RAG1	0.00000815	unreported
RAG1	0.00000815	unreported
RAG1	0.00000815	unreported
RAG1	0.00000815	unreported
RAG1	0.00000816	unreported
RAG1	0.00000817	unreported
RAG1	0.00000817	unreported
RAG1	0.00000817	unreported
RAG1	0.00000817	unreported
RAG1	0.00000817	unreported
RAG1	0.00000818	unreported
RAG1	0.00000819	unreported
RAG1	0.0000108	unreported
RAG1	0.0000108	unreported
RAG1	0.0000108	unreported
RAG1	0.0000108	unreported
RAG1	0.0000108	unreported
RAG1	0.0000108	unreported
RAG1	0.0000109	unreported
RAG1	0.0000109	unreported
RAG1	0.0000109	unreported
RAG1	0.0000109	unreported
RAG1	0.0000109	unreported
RAG1	0.0000109	unreported
RAG1	0.0000122	unreported
RAG1	0.0000122	unreported
RAG1	0.0000122	unreported
RAG1	0.0000122	unreported
RAG1	0.0000122	unreported
RAG1	0.0000122	unreported
RAG1	0.0000122	unreported
RAG1	0.0000122	unreported
RAG1	0.0000122	unreported
RAG1	0.0000122	unreported
RAG1	0.0000122	unreported
RAG1	0.0000122	unreported
RAG1	0.0000122	unreported
RAG1	0.0000122	unreported
RAG1	0.0000122	unreported
RAG1	0.0000122	unreported
RAG1	0.0000122	unreported
RAG1	0.0000122	unreported
RAG1	0.0000122	unreported
RAG1	0.0000122	unreported
RAG1	0.0000122	unreported
RAG1	0.0000122	unreported
RAG1	0.0000122	unreported
RAG1	0.0000122	unreported
RAG1	0.0000122	unreported
RAG1	0.0000122	unreported
RAG1	0.0000122	unreported
RAG1	0.0000123	unreported
RAG1	0.0000123	unreported
RAG1	0.0000144	unreported
RAG1	0.0000145	unreported
RAG1	0.0000145	unreported
RAG1	0.0000145	unreported
RAG1	0.0000145	unreported
RAG1	0.0000163	unreported
RAG1	0.0000163	unreported
RAG1	0.0000163	unreported
RAG1	0.0000163	unreported
RAG1	0.0000163	unreported
RAG1	0.0000163	unreported
RAG1	0.0000163	unreported
RAG1	0.0000163	unreported
RAG1	0.0000163	unreported
RAG1	0.0000163	unreported
RAG1	0.0000163	unreported
RAG1	0.0000163	unreported
RAG1	0.0000163	unreported
RAG1	0.0000163	unreported
RAG1	0.000018	unreported
RAG1	0.0000181	unreported
RAG1	0.0000181	unreported
RAG1	0.0000181	unreported
RAG1	0.0000181	unreported
RAG1	0.0000181	unreported
RAG1	0.0000203	unreported
RAG1	0.0000203	unreported
RAG1	0.0000203	unreported
RAG1	0.0000203	unreported
RAG1	0.0000204	unreported
RAG1	0.0000204	unreported
RAG1	0.0000204	unreported
RAG1	0.0000204	unreported
RAG1	0.0000204	unreported
RAG1	0.0000217	unreported
RAG1	0.0000217	unreported
RAG1	0.0000217	unreported
RAG1	0.0000217	unreported
RAG1	0.0000217	unreported
RAG1	0.0000217	unreported
RAG1	0.0000217	unreported
RAG1	0.0000244	unreported
RAG1	0.0000244	unreported
RAG1	0.0000244	unreported
RAG1	0.0000244	unreported
RAG1	0.0000244	unreported
RAG1	0.0000244	unreported
RAG1	0.0000244	unreported
RAG1	0.0000245	unreported
RAG1	0.0000253	unreported
RAG1	0.0000253	unreported
RAG1	0.0000285	unreported
RAG1	0.0000285	unreported
RAG1	0.0000285	unreported
RAG1	0.0000289	unreported
RAG1	0.0000289	unreported
RAG1	0.0000323	unreported
RAG1	0.0000323	unreported
RAG1	0.0000323	unreported
RAG1	0.0000323	unreported
RAG1	0.0000323	unreported
RAG1	0.0000323	unreported
RAG1	0.0000323	unreported
RAG1	0.0000323	unreported
RAG1	0.0000323	unreported
RAG1	0.0000323	unreported
RAG1	0.0000323	unreported
RAG1	0.0000323	unreported
RAG1	0.0000323	unreported
RAG1	0.0000323	unreported
RAG1	0.0000323	unreported
RAG1	0.0000323	unreported
RAG1	0.0000323	unreported
RAG1	0.0000323	unreported
RAG1	0.0000323	unreported
RAG1	0.0000323	unreported
RAG1	0.0000323	unreported
RAG1	0.0000323	unreported
RAG1	0.0000323	unreported
RAG1	0.0000323	unreported
RAG1	0.0000323	unreported
RAG1	0.0000323	unreported
RAG1	0.0000323	unreported
RAG1	0.0000323	unreported
RAG1	0.0000323	unreported
RAG1	0.0000323	unreported
RAG1	0.0000323	unreported
RAG1	0.0000323	unreported
RAG1	0.0000323	unreported
RAG1	0.0000323	unreported
RAG1	0.0000323	unreported
RAG1	0.0000323	unreported
RAG1	0.0000323	unreported
RAG1	0.0000323	unreported
RAG1	0.0000323	unreported
RAG1	0.0000323	unreported
RAG1	0.0000325	unreported
RAG1	0.0000325	unreported
RAG1	0.0000325	unreported
RAG1	0.0000326	unreported
RAG1	0.0000326	unreported
RAG1	0.0000326	unreported
RAG1	0.0000326	unreported
RAG1	0.0000362	unreported
RAG1	0.0000364	unreported
RAG1	0.0000366	unreported
RAG1	0.0000367	unreported
RAG1	0.0000367	unreported
RAG1	0.0000397	unreported
RAG1	0.0000398	unreported
RAG1	0.0000433	unreported
RAG1	0.0000434	unreported
RAG1	0.0000434	unreported
RAG1	0.0000447	unreported
RAG1	0.000047	unreported
RAG1	0.000047	unreported
RAG1	0.0000488	unreported
RAG1	0.0000491	unreported
RAG1	0.0000506	unreported
RAG1	0.0000529	unreported
RAG1	0.0000529	unreported
RAG1	0.0000578	unreported
RAG1	0.0000611	unreported
RAG1	0.0000611	unreported
RAG1	0.0000614	unreported
RAG1	0.0000614	unreported
RAG1	0.0000646	unreported
RAG1	0.0000651	unreported
RAG1	0.0000686	unreported
RAG1	0.0000692	unreported
RAG1	0.0000774	unreported
RAG1	0.0000795	unreported
RAG1	0.0000796	unreported
RAG1	0.0000813	unreported
RAG1	0.0000903	unreported
RAG1	0.0000946	unreported
RAG1	0.000108	unreported
RAG1	0.000108	unreported
RAG1	0.00000406	reported
RAG1	0.00000406	reported
RAG1	0.00000407	reported
RAG1	0.00000407	reported
RAG1	0.00000407	reported
RAG1	0.00000407	reported
RAG1	0.00000407	reported
RAG1	0.00000407	reported
RAG1	0.00000407	reported
RAG1	0.00000407	reported
RAG1	0.00000408	reported
RAG1	0.00000722	reported
RAG1	0.00000725	reported
RAG1	0.00000813	reported
RAG1	0.00000813	reported
RAG1	0.00000813	reported
RAG1	0.00000814	reported
RAG1	0.00000814	reported
RAG1	0.00000814	reported
RAG1	0.0000122	reported
RAG1	0.0000122	reported
RAG1	0.0000122	reported
RAG1	0.0000145	reported
RAG1	0.0000181	reported
RAG1	0.0000203	reported
RAG1	0.0000217	reported
RAG1	0.0000285	reported
RAG1	0.0000285	reported
RAG1	0.0000289	reported
RAG1	0.0000289	reported
RAG1	0.0000398	reported
RAG2	0.000004062	reported
RAG2	0.000004063	reported
RAG2	0.000004065	reported
RAG2	0.000008125	reported
RAG2	0.0000122	reported
RAG2	0.00001804	reported
RAG2	0.00003655	reported
RAG2	0.00003968	reported
RAG2	0.000004061	unreported
RAG2	0.000004061	unreported
RAG2	0.000004061	unreported
RAG2	0.000004061	unreported
RAG2	0.000004061	unreported
RAG2	0.000004061	unreported
RAG2	0.000004061	unreported
RAG2	0.000004061	unreported
RAG2	0.000004061	unreported
RAG2	0.000004061	unreported
RAG2	0.000004061	unreported
RAG2	0.000004061	unreported
RAG2	0.000004061	unreported
RAG2	0.000004061	unreported
RAG2	0.000004061	unreported
RAG2	0.000004061	unreported
RAG2	0.000004061	unreported
RAG2	0.000004061	unreported
RAG2	0.000004061	unreported
RAG2	0.000004061	unreported
RAG2	0.000004061	unreported
RAG2	0.000004061	unreported
RAG2	0.000004061	unreported
RAG2	0.000004061	unreported
RAG2	0.000004061	unreported
RAG2	0.000004061	unreported
RAG2	0.000004061	unreported
RAG2	0.000004061	unreported
RAG2	0.000004061	unreported
RAG2	0.000004061	unreported
RAG2	0.000004061	unreported
RAG2	0.000004061	unreported
RAG2	0.000004061	unreported
RAG2	0.000004061	unreported
RAG2	0.000004061	unreported
RAG2	0.000004061	unreported
RAG2	0.000004061	unreported
RAG2	0.000004061	unreported
RAG2	0.000004061	unreported
RAG2	0.000004061	unreported
RAG2	0.000004061	unreported
RAG2	0.000004061	unreported
RAG2	0.000004061	unreported
RAG2	0.000004061	unreported
RAG2	0.000004061	unreported
RAG2	0.000004061	unreported
RAG2	0.000004061	unreported
RAG2	0.000004062	unreported
RAG2	0.000004062	unreported
RAG2	0.000004062	unreported
RAG2	0.000004062	unreported
RAG2	0.000004062	unreported
RAG2	0.000004062	unreported
RAG2	0.000004062	unreported
RAG2	0.000004062	unreported
RAG2	0.000004062	unreported
RAG2	0.000004062	unreported
RAG2	0.000004062	unreported
RAG2	0.000004062	unreported
RAG2	0.000004062	unreported
RAG2	0.000004062	unreported
RAG2	0.000004062	unreported
RAG2	0.000004062	unreported
RAG2	0.000004062	unreported
RAG2	0.000004062	unreported
RAG2	0.000004062	unreported
RAG2	0.000004062	unreported
RAG2	0.000004062	unreported
RAG2	0.000004062	unreported
RAG2	0.000004062	unreported
RAG2	0.000004062	unreported
RAG2	0.000004062	unreported
RAG2	0.000004062	unreported
RAG2	0.000004062	unreported
RAG2	0.000004062	unreported
RAG2	0.000004062	unreported
RAG2	0.000004062	unreported
RAG2	0.000004062	unreported
RAG2	0.000004062	unreported
RAG2	0.000004062	unreported
RAG2	0.000004062	unreported
RAG2	0.000004063	unreported
RAG2	0.000004063	unreported
RAG2	0.000004063	unreported
RAG2	0.000004063	unreported
RAG2	0.000004063	unreported
RAG2	0.000004063	unreported
RAG2	0.000004063	unreported
RAG2	0.000004063	unreported
RAG2	0.000004063	unreported
RAG2	0.000004063	unreported
RAG2	0.000004063	unreported
RAG2	0.000004063	unreported
RAG2	0.000004063	unreported
RAG2	0.000004063	unreported
RAG2	0.000004063	unreported
RAG2	0.000004063	unreported
RAG2	0.000004063	unreported
RAG2	0.000004063	unreported
RAG2	0.000004063	unreported
RAG2	0.000004063	unreported
RAG2	0.000004063	unreported
RAG2	0.000004063	unreported
RAG2	0.000004063	unreported
RAG2	0.000004063	unreported
RAG2	0.000004063	unreported
RAG2	0.000004063	unreported
RAG2	0.000004063	unreported
RAG2	0.000004063	unreported
RAG2	0.000004063	unreported
RAG2	0.000004063	unreported
RAG2	0.000004063	unreported
RAG2	0.000004063	unreported
RAG2	0.000004063	unreported
RAG2	0.000004063	unreported
RAG2	0.000004063	unreported
RAG2	0.000004063	unreported
RAG2	0.000004063	unreported
RAG2	0.000004064	unreported
RAG2	0.000004064	unreported
RAG2	0.000004064	unreported
RAG2	0.000004064	unreported
RAG2	0.000004064	unreported
RAG2	0.000004064	unreported
RAG2	0.000004064	unreported
RAG2	0.000004064	unreported
RAG2	0.000004064	unreported
RAG2	0.000004064	unreported
RAG2	0.000004064	unreported
RAG2	0.000004064	unreported
RAG2	0.000004064	unreported
RAG2	0.000004064	unreported
RAG2	0.000004064	unreported
RAG2	0.000004064	unreported
RAG2	0.000004064	unreported
RAG2	0.000004064	unreported
RAG2	0.000004064	unreported
RAG2	0.000004064	unreported
RAG2	0.000004065	unreported
RAG2	0.000004065	unreported
RAG2	0.000004065	unreported
RAG2	0.000004065	unreported
RAG2	0.000004065	unreported
RAG2	0.000004065	unreported
RAG2	0.000004066	unreported
RAG2	0.000004066	unreported
RAG2	0.000004066	unreported
RAG2	0.000004066	unreported
RAG2	0.000004066	unreported
RAG2	0.000004067	unreported
RAG2	0.000004067	unreported
RAG2	0.000004067	unreported
RAG2	0.000004068	unreported
RAG2	0.000004068	unreported
RAG2	0.000004068	unreported
RAG2	0.000004069	unreported
RAG2	0.000004069	unreported
RAG2	0.00000407	unreported
RAG2	0.000004072	unreported
RAG2	0.000004077	unreported
RAG2	0.000004117	unreported
RAG2	0.000007215	unreported
RAG2	0.000007216	unreported
RAG2	0.000007217	unreported
RAG2	0.000007217	unreported
RAG2	0.000007218	unreported
RAG2	0.00000722	unreported
RAG2	0.000007222	unreported
RAG2	0.000008121	unreported
RAG2	0.000008121	unreported
RAG2	0.000008122	unreported
RAG2	0.000008122	unreported
RAG2	0.000008122	unreported
RAG2	0.000008122	unreported
RAG2	0.000008122	unreported
RAG2	0.000008122	unreported
RAG2	0.000008123	unreported
RAG2	0.000008123	unreported
RAG2	0.000008123	unreported
RAG2	0.000008123	unreported
RAG2	0.000008124	unreported
RAG2	0.000008124	unreported
RAG2	0.000008124	unreported
RAG2	0.000008125	unreported
RAG2	0.000008125	unreported
RAG2	0.000008125	unreported
RAG2	0.000008125	unreported
RAG2	0.000008125	unreported
RAG2	0.000008125	unreported
RAG2	0.000008125	unreported
RAG2	0.000008126	unreported
RAG2	0.000008126	unreported
RAG2	0.000008126	unreported
RAG2	0.000008126	unreported
RAG2	0.000008126	unreported
RAG2	0.000008127	unreported
RAG2	0.000008127	unreported
RAG2	0.000008127	unreported
RAG2	0.000008127	unreported
RAG2	0.000008127	unreported
RAG2	0.000008128	unreported
RAG2	0.00000813	unreported
RAG2	0.000008133	unreported
RAG2	0.000008133	unreported
RAG2	0.000008136	unreported
RAG2	0.00000842	unreported
RAG2	0.00001082	unreported
RAG2	0.00001082	unreported
RAG2	0.00001082	unreported
RAG2	0.00001083	unreported
RAG2	0.00001084	unreported
RAG2	0.00001218	unreported
RAG2	0.00001218	unreported
RAG2	0.00001218	unreported
RAG2	0.00001219	unreported
RAG2	0.00001219	unreported
RAG2	0.00001219	unreported
RAG2	0.00001219	unreported
RAG2	0.00001219	unreported
RAG2	0.00001219	unreported
RAG2	0.0000122	unreported
RAG2	0.0000122	unreported
RAG2	0.00001221	unreported
RAG2	0.00001443	unreported
RAG2	0.00001443	unreported
RAG2	0.00001443	unreported
RAG2	0.00001444	unreported
RAG2	0.00001624	unreported
RAG2	0.00001625	unreported
RAG2	0.00001625	unreported
RAG2	0.00001625	unreported
RAG2	0.00001627	unreported
RAG2	0.00002031	unreported
RAG2	0.00002031	unreported
RAG2	0.00002031	unreported
RAG2	0.00002031	unreported
RAG2	0.00002031	unreported
RAG2	0.00002031	unreported
RAG2	0.00002032	unreported
RAG2	0.00002035	unreported
RAG2	0.00002166	unreported
RAG2	0.00002437	unreported
RAG2	0.00002525	unreported
RAG2	0.00002525	unreported
RAG2	0.00002527	unreported
RAG2	0.00002844	unreported
RAG2	0.00002887	unreported
RAG2	0.00003227	unreported
RAG2	0.00003228	unreported
RAG2	0.00003228	unreported
RAG2	0.00003229	unreported
RAG2	0.00003229	unreported
RAG2	0.00003229	unreported
RAG2	0.00003229	unreported
RAG2	0.00003229	unreported
RAG2	0.00003229	unreported
RAG2	0.0000323	unreported
RAG2	0.0000323	unreported
RAG2	0.0000323	unreported
RAG2	0.0000323	unreported
RAG2	0.00003231	unreported
RAG2	0.00003232	unreported
RAG2	0.00003233	unreported
RAG2	0.00003244	unreported
RAG2	0.0000325	unreported
RAG2	0.00003253	unreported
RAG2	0.00003608	unreported
RAG2	0.00003609	unreported
RAG2	0.00004061	unreported
RAG2	0.00004331	unreported
RAG2	0.00004468	unreported
RAG2	0.00004691	unreported
RAG2	0.00004694	unreported
RAG2	0.00004695	unreported
RAG2	0.00006133	unreported
RAG2	0.00006134	unreported
RAG2	0.00009018	unreported
RAG2	0.00009379	unreported
RAG2	0.00009743	unreported
