# Supplementary material for: Predicting the Occurrence of Variants in RAG1 and RAG2
Source: J Clin Immunol. 2019 Aug 6;39(7):688–701. doi: 10.1007/s10875-019-00670-z (PMC6754361; doi:10.1007/s10875-019-00670-z)
Supplement: Supplementary file 18 — (CSV 5 kb) [file 10875_2019_670_MOESM18_ESM.csv]

Gene	value	source	variant
RAG1	68.88888889	mrf_score	1
RAG1	68.88888889	mrf_score	2
RAG1	33.33333333	mrf_score	3
RAG1	68.88888889	mrf_score	4
RAG1	28.88888889	mrf_score	5
RAG1	100	mrf_score	6
RAG1	100	mrf_score	7
RAG1	73.33333333	mrf_score	8
RAG1	62.22222222	mrf_score	9
RAG1	26.66666667	mrf_score	10
RAG1	60	mrf_score	11
RAG1	100	mrf_score	12
RAG1	28.88888889	mrf_score	13
RAG1	68.88888889	mrf_score	14
RAG1	31.11111111	mrf_score	15
RAG1	68.88888889	mrf_score	16
RAG1	100	mrf_score	17
RAG1	100	mrf_score	18
RAG1	95.55555556	mrf_score	19
RAG1	46.66666667	mrf_score	20
RAG1	100	mrf_score	21
RAG1	100	mrf_score	22
RAG1	57.77777778	mrf_score	23
RAG1	51.11111111	mrf_score	24
RAG1	64.44444444	mrf_score	25
RAG1	44.44444444	mrf_score	26
RAG1	62.22222222	mrf_score	27
RAG1	100	mrf_score	28
RAG1	57.77777778	mrf_score	29
RAG1	44.44444444	mrf_score	30
RAG1	62.22222222	mrf_score	31
RAG1	100	mrf_score	32
RAG1	64.44444444	mrf_score	33
RAG1	57.77777778	mrf_score	34
RAG1	100	mrf_score	35
RAG1	33.33333333	mrf_score	36
RAG1	11.11111111	mrf_score	37
RAG1	51.11111111	mrf_score	38
RAG1	57.77777778	mrf_score	39
RAG1	100	mrf_score	40
RAG1	100	mrf_score	41
RAG1	95.55555556	mrf_score	42
RAG1	60	mrf_score	43
RAG1	100	mrf_score	44
RAG1	95.55555556	mrf_score	45
RAG1	95.55555556	mrf_score	46
RAG1	100	mrf_score	47
RAG1	73.33333333	mrf_score	48
RAG1	28.88888889	mrf_score	49
RAG1	57.77777778	mrf_score	50
RAG1	100	mrf_score	51
RAG1	100	mrf_score	52
RAG1	100	mrf_score	53
RAG1	17.77777778	mrf_score	54
RAG1	73.33333333	mrf_score	55
RAG1	100	mrf_score	56
RAG1	64.44444444	mrf_score	57
RAG1	68.88888889	mrf_score	58
RAG1	57.77777778	mrf_score	59
RAG1	100	mrf_score	60
RAG1	62.22222222	mrf_score	61
RAG1	11.11111111	mrf_score	62
RAG1	17.77777778	mrf_score	63
RAG1	11.11111111	mrf_score	64
RAG1	73.33333333	mrf_score	65
RAG1	100	mrf_score	66
RAG1	31.11111111	mrf_score	67
RAG1	100	mrf_score	68
RAG1	26.66666667	mrf_score	69
RAG1	68.88888889	mrf_score	70
RAG1	68.88888889	mrf_score	71
RAG1	96.5	score_activity	1
RAG1	97.3	score_activity	2
RAG1	-13.2	score_activity	3
RAG1	-5.6	score_activity	4
RAG1	19.6	score_activity	5
RAG1	98.2	score_activity	6
RAG1	91	score_activity	7
RAG1	99.5	score_activity	8
RAG1	99.2	score_activity	9
RAG1	98.8	score_activity	10
RAG1	-12.2	score_activity	11
RAG1	75.7	score_activity	12
RAG1	84	score_activity	13
RAG1	99.9	score_activity	14
RAG1	99.8	score_activity	15
RAG1	93.5	score_activity	16
RAG1	99.9	score_activity	17
RAG1	99.6	score_activity	18
RAG1	100	score_activity	19
RAG1	100	score_activity	20
RAG1	98.8	score_activity	21
RAG1	100	score_activity	22
RAG1	100	score_activity	23
RAG1	99.9	score_activity	24
RAG1	99.8	score_activity	25
RAG1	76.4	score_activity	26
RAG1	98.6	score_activity	27
RAG1	7.9	score_activity	28
RAG1	94.6	score_activity	29
RAG1	100	score_activity	30
RAG1	99.6	score_activity	31
RAG1	-25.4	score_activity	32
RAG1	99.9	score_activity	33
RAG1	99	score_activity	34
RAG1	84.1	score_activity	35
RAG1	59.8	score_activity	36
RAG1	58.4	score_activity	37
RAG1	96.8	score_activity	38
RAG1	98.8	score_activity	39
RAG1	99	score_activity	40
RAG1	98	score_activity	41
RAG1	100	score_activity	42
RAG1	-21.6	score_activity	43
RAG1	100	score_activity	44
RAG1	100	score_activity	45
RAG1	99.5	score_activity	46
RAG1	80.7	score_activity	47
RAG1	100	score_activity	48
RAG1	100	score_activity	49
RAG1	100	score_activity	50
RAG1	99.8	score_activity	51
RAG1	82.8	score_activity	52
RAG1	100	score_activity	53
RAG1	100	score_activity	54
RAG1	79	score_activity	55
RAG1	95.4	score_activity	56
RAG1	100	score_activity	57
RAG1	-17.9	score_activity	58
RAG1	25	score_activity	59
RAG1	100	score_activity	60
RAG1	0	score_activity	61
RAG1	99.1	score_activity	62
RAG1	93.1	score_activity	63
RAG1	100	score_activity	64
RAG1	100	score_activity	65
RAG1	100	score_activity	66
RAG1	43.5	score_activity	67
RAG1	46.5	score_activity	68
RAG1	92.8	score_activity	69
RAG1	99.9	score_activity	70
RAG1	90.9	score_activity	71
RAG2	35	mrf_score	72
RAG2	15	mrf_score	73
RAG2	100	mrf_score	74
RAG2	60	mrf_score	75
RAG2	30	mrf_score	76
RAG2	45	mrf_score	77
RAG2	75	mrf_score	78
RAG2	60	mrf_score	79
RAG2	90	mrf_score	80
RAG2	100	mrf_score	81
RAG2	35	mrf_score	82
RAG2	45	mrf_score	83
RAG2	100	mrf_score	84
RAG2	80	mrf_score	85
RAG2	60	mrf_score	86
RAG2	50	mrf_score	87
RAG2	90	mrf_score	88
RAG2	60	mrf_score	89
RAG2	60	mrf_score	90
RAG2	15	mrf_score	91
RAG2	35	mrf_score	92
RAG2	10	mrf_score	93
RAG2	45	mrf_score	94
RAG2	65	mrf_score	95
RAG2	10	mrf_score	96
RAG2	65	mrf_score	97
RAG2	45	mrf_score	98
RAG2	35	mrf_score	99
RAG2	70	mrf_score	100
RAG2	30	mrf_score	101
RAG2	100	mrf_score	102
RAG2	10	mrf_score	103
RAG2	45	mrf_score	104
RAG2	35	mrf_score	105
RAG2	90	mrf_score	106
RAG2	30	mrf_score	107
RAG2	65	mrf_score	108
RAG2	45	mrf_score	109
RAG2	35	mrf_score	110
RAG2	34.7	score_activity	72
RAG2	98.3	score_activity	73
RAG2	77.9	score_activity	74
RAG2	99.8	score_activity	75
RAG2	99.8	score_activity	76
RAG2	80.4	score_activity	77
RAG2	93.2	score_activity	78
RAG2	87.6	score_activity	79
RAG2	57.4	score_activity	80
RAG2	99.7	score_activity	81
RAG2	25.4	score_activity	82
RAG2	99.9	score_activity	83
RAG2	99.6	score_activity	84
RAG2	94.2	score_activity	85
RAG2	68.9	score_activity	86
RAG2	98	score_activity	87
RAG2	32.8	score_activity	88
RAG2	91.1	score_activity	89
RAG2	4.6	score_activity	90
RAG2	99.9	score_activity	91
RAG2	75.3	score_activity	92
RAG2	99.8	score_activity	93
RAG2	0	score_activity	94
RAG2	97.1	score_activity	95
RAG2	98.6	score_activity	96
RAG2	99.1	score_activity	97
RAG2	73.3	score_activity	98
RAG2	99.6	score_activity	99
RAG2	97.3	score_activity	100
RAG2	97.1	score_activity	101
RAG2	33.7	score_activity	102
RAG2	99.4	score_activity	103
RAG2	84	score_activity	104
RAG2	69.2	score_activity	105
RAG2	2.5	score_activity	106
RAG2	99.8	score_activity	107
RAG2	97.2	score_activity	108
RAG2	76.2	score_activity	109
RAG2	0.4	score_activity	110
