# Supplementary material for: Predicting the Occurrence of Variants in RAG1 and RAG2
Source: J Clin Immunol. 2019 Aug 6;39(7):688–701. doi: 10.1007/s10875-019-00670-z (PMC6754361; doi:10.1007/s10875-019-00670-z)
Supplement: Supplementary file 19 — (CSV 1 kb) [file 10875_2019_670_MOESM19_ESM.csv]

count	mrf	Protein	mutant
3	0.004793864	RAG1	Damaging
1	0.007670182	RAG1	Damaging
6	0.012464046	RAG1	Damaging
3	0.013282732	RAG2	Damaging
2	0.013422819	RAG1	Damaging
1	0.014381592	RAG1	Damaging
2	0.017077799	RAG2	Damaging
5	0.019175455	RAG1	Damaging
2	0.020134228	RAG1	Damaging
2	0.022770398	RAG2	Damaging
1	0.023010547	RAG1	Damaging
3	0.024667932	RAG2	Damaging
1	0.024928092	RAG1	Damaging
7	0.025886865	RAG1	Damaging
4	0.026845638	RAG1	Damaging
12	0.029721956	RAG1	Damaging
1	0.030360531	RAG2	Damaging
1	0.031639501	RAG1	Damaging
3	0.034155598	RAG2	Damaging
7	0.037950664	RAG2	Damaging
2	0.041227229	RAG1	Damaging
29	0.043144775	RAG1	Damaging
1	0.043144775	RAG1	Non-damaging
1	0.041227229	RAG1	Non-damaging
1	0.029721956	RAG1	Non-damaging
1	0.026845638	RAG1	Non-damaging
1	0.019175455	RAG1	Non-damaging
1	0.013282732	RAG2	Non-damaging
1	0.022770398	RAG2	Non-damaging
1	0.026565465	RAG2	Non-damaging
1	0.030360531	RAG2	Non-damaging
1	0.030360531	RAG2	Non-damaging
1	0.028462998	RAG2	Non-damaging
1	0.017077799	RAG2	Non-damaging
1	0.022770398	RAG2	Non-damaging
2	0.031639501	RAG1	Non-damaging
2	0.02780441	RAG1	Non-damaging
2	0.029721956	RAG1	Non-damaging
2	0.022051774	RAG1	Non-damaging
2	0.034155598	RAG2	Non-damaging
2	0.037950664	RAG2	Non-damaging
4	0.011505273	RAG1	Non-damaging
5	0.013282732	RAG2	Non-damaging
6	0.022051774	RAG1	Non-damaging
6	0.024667932	RAG2	Non-damaging
7	0.031639501	RAG1	Non-damaging
8	0.029721956	RAG1	Non-damaging
11	0.030360531	RAG2	Non-damaging
