# Supplementary material for: Predicting the Occurrence of Variants in RAG1 and RAG2
Source: J Clin Immunol. 2019 Aug 6;39(7):688–701. doi: 10.1007/s10875-019-00670-z (PMC6754361; doi:10.1007/s10875-019-00670-z)
Supplement: Supplementary file 20 — (CSV 20 kb) [file 10875_2019_670_MOESM20_ESM.csv]

Gene	Residue	Nucleotide	Median_cadd
RAG1	1	1	24.3
RAG1	2	4	11.825
RAG1	3	7	13.075
RAG1	4	10	8.853
RAG1	5	13	11.1025
RAG1	6	16	12.675
RAG1	7	19	9.5485
RAG1	8	22	8.477
RAG1	9	25	22.55
RAG1	10	28	18.675
RAG1	11	31	13.08
RAG1	12	34	17.35
RAG1	13	37	20.72
RAG1	14	40	16.93
RAG1	15	43	18.935
RAG1	16	46	10.975
RAG1	17	49	23.85
RAG1	18	52	22.9
RAG1	19	55	22.7
RAG1	20	58	23
RAG1	21	61	20.1
RAG1	22	64	7.453
RAG1	23	67	7.3455
RAG1	24	70	25.15
RAG1	25	73	25.2
RAG1	26	76	24.35
RAG1	27	79	25.55
RAG1	28	82	26.7
RAG1	29	85	25.6
RAG1	30	88	25.8
RAG1	31	91	24.95
RAG1	32	94	25.05
RAG1	33	97	25.3
RAG1	34	100	24.3
RAG1	35	103	23.5
RAG1	36	106	24.2
RAG1	37	109	16.657
RAG1	38	112	13.828
RAG1	39	115	19.79
RAG1	40	118	23.65
RAG1	41	121	1.722
RAG1	42	124	5.052
RAG1	43	127	1.657
RAG1	44	130	5.6055
RAG1	45	133	0.141
RAG1	46	136	0.0175
RAG1	47	139	0.003
RAG1	48	142	2.383
RAG1	49	145	8.913
RAG1	50	148	0.0975
RAG1	51	151	0.006
RAG1	52	154	1.0795
RAG1	53	157	0.008
RAG1	54	160	19.77
RAG1	55	163	7.078
RAG1	56	166	0.0035
RAG1	57	169	0.041
RAG1	58	172	0.0245
RAG1	59	175	11.1745
RAG1	60	178	19.125
RAG1	61	181	8.174
RAG1	62	184	15.137
RAG1	63	187	11.435
RAG1	64	190	0.2825
RAG1	65	193	3.521
RAG1	66	196	0.023
RAG1	67	199	2.966
RAG1	68	202	0.199
RAG1	69	205	0.0375
RAG1	70	208	0.002
RAG1	71	211	0.0255
RAG1	72	214	0.0265
RAG1	73	217	0.0115
RAG1	74	220	0.002
RAG1	75	223	0.0035
RAG1	76	226	0.001
RAG1	77	229	0.002
RAG1	78	232	0.002
RAG1	79	235	0.002
RAG1	80	238	0.001
RAG1	81	241	0.002
RAG1	82	244	0.0015
RAG1	83	247	0.4935
RAG1	84	250	2.443
RAG1	85	253	0.244
RAG1	86	256	8.544
RAG1	87	259	14.22
RAG1	88	262	0.108
RAG1	89	265	7.1505
RAG1	90	268	3.661
RAG1	91	271	0.001
RAG1	92	274	0.0055
RAG1	93	277	0.0065
RAG1	94	280	0.0275
RAG1	95	283	0.1215
RAG1	96	286	13.975
RAG1	97	289	0.0385
RAG1	98	292	5.475
RAG1	99	295	0.9415
RAG1	100	298	0.404
RAG1	101	301	0.0745
RAG1	102	304	7.952
RAG1	103	307	23.45
RAG1	104	310	9.6025
RAG1	105	313	14.1705
RAG1	106	316	11.3655
RAG1	107	319	20
RAG1	108	322	7.4995
RAG1	109	325	7.0035
RAG1	110	328	19.985
RAG1	111	331	25.3
RAG1	112	334	25.8
RAG1	113	337	24.55
RAG1	114	340	24.9
RAG1	115	343	12.662
RAG1	116	346	0.315
RAG1	117	349	3.815
RAG1	118	352	12.0275
RAG1	119	355	8.13
RAG1	120	358	0.07
RAG1	121	361	3.617
RAG1	122	364	0.003
RAG1	123	367	0.161
RAG1	124	370	2.2885
RAG1	125	373	23.7
RAG1	126	376	14.85
RAG1	127	379	24.75
RAG1	128	382	25
RAG1	129	385	25
RAG1	130	388	24.9
RAG1	131	391	25.5
RAG1	132	394	23.9
RAG1	133	397	24.05
RAG1	134	400	21.045
RAG1	135	403	2.63
RAG1	136	406	21.05
RAG1	137	409	21.45
RAG1	138	412	7.426
RAG1	139	415	8.832
RAG1	140	418	23.5
RAG1	141	421	24.25
RAG1	142	424	25.35
RAG1	143	427	24.55
RAG1	144	430	24.1
RAG1	145	433	22.9
RAG1	146	436	16.2
RAG1	147	439	18.575
RAG1	148	442	15.91
RAG1	149	445	23.5
RAG1	150	448	24.4
RAG1	151	451	26.8
RAG1	152	454	25.8
RAG1	153	457	25.3
RAG1	154	460	24.1
RAG1	155	463	22
RAG1	156	466	17.125
RAG1	157	469	16.11
RAG1	158	472	24.4
RAG1	159	475	24.35
RAG1	160	478	20.25
RAG1	161	481	14.375
RAG1	162	484	15.68
RAG1	163	487	23.2
RAG1	164	490	21.8
RAG1	165	493	8.037
RAG1	166	496	23.1
RAG1	167	499	22.4
RAG1	168	502	20.605
RAG1	169	505	6.161
RAG1	170	508	15.21
RAG1	171	511	24.55
RAG1	172	514	24.9
RAG1	173	517	17.015
RAG1	174	520	12.88
RAG1	175	523	26.1
RAG1	176	526	24.75
RAG1	177	529	17.11
RAG1	178	532	15.925
RAG1	179	535	25.3
RAG1	180	538	26.4
RAG1	181	541	9.54
RAG1	182	544	13.795
RAG1	183	547	10.7065
RAG1	184	550	8.407
RAG1	185	553	17.88
RAG1	186	556	21.105
RAG1	187	559	17.595
RAG1	188	562	8.737
RAG1	189	565	4.183
RAG1	190	568	5.055
RAG1	191	571	6.6955
RAG1	192	574	9.281
RAG1	193	577	18.36
RAG1	194	580	1.0325
RAG1	195	583	10.895
RAG1	196	586	11.935
RAG1	197	589	4.423
RAG1	198	592	13.3
RAG1	199	595	0.218
RAG1	200	598	0.0035
RAG1	201	601	0.056
RAG1	202	604	16.235
RAG1	203	607	20.355
RAG1	204	610	26.2
RAG1	205	613	5.65
RAG1	206	616	22.35
RAG1	207	619	23.45
RAG1	208	622	0.009
RAG1	209	625	4.471
RAG1	210	628	12.889
RAG1	211	631	24.85
RAG1	212	634	23.15
RAG1	213	637	24.3
RAG1	214	640	24.1
RAG1	215	643	0.026
RAG1	216	646	0.587
RAG1	217	649	9.029
RAG1	218	652	8.5455
RAG1	219	655	8.363
RAG1	220	658	15.88
RAG1	221	661	13.4
RAG1	222	664	24.5
RAG1	223	667	24.45
RAG1	224	670	22.2
RAG1	225	673	0.8715
RAG1	226	676	0.044
RAG1	227	679	0.4165
RAG1	228	682	0.3995
RAG1	229	685	6.2765
RAG1	230	688	0.028
RAG1	231	691	13.22
RAG1	232	694	14.43
RAG1	233	697	24.1
RAG1	234	700	24.1
RAG1	235	703	15.82
RAG1	236	706	14.65
RAG1	237	709	16.4
RAG1	238	712	0.048
RAG1	239	715	0.0075
RAG1	240	718	0.003
RAG1	241	721	0.0065
RAG1	242	724	0.001
RAG1	243	727	8.9005
RAG1	244	730	0.098
RAG1	245	733	0.002
RAG1	246	736	1.3645
RAG1	247	739	4.523
RAG1	248	742	0.002
RAG1	249	745	0.008
RAG1	250	748	14.475
RAG1	251	751	0.3445
RAG1	252	754	8.1775
RAG1	253	757	0.0965
RAG1	254	760	5.144
RAG1	255	763	0.0025
RAG1	256	766	0.009
RAG1	257	769	0.003
RAG1	258	772	0.005
RAG1	259	775	0.049
RAG1	260	778	0.0425
RAG1	261	781	0.002
RAG1	262	784	0.015
RAG1	263	787	2.4355
RAG1	264	790	13.185
RAG1	265	793	3.4605
RAG1	266	796	1.364
RAG1	267	799	1.684
RAG1	268	802	12.38
RAG1	269	805	23.05
RAG1	270	808	6.1215
RAG1	271	811	5.513
RAG1	272	814	14.1195
RAG1	273	817	23.15
RAG1	274	820	22.4
RAG1	275	823	18.405
RAG1	276	826	8.4575
RAG1	277	829	12.22
RAG1	278	832	15.13
RAG1	279	835	12.97
RAG1	280	838	7.28
RAG1	281	841	10.82
RAG1	282	844	18.615
RAG1	283	847	15.8
RAG1	284	850	14.815
RAG1	285	853	0.057
RAG1	286	856	9.558
RAG1	287	859	8.4395
RAG1	288	862	8.053
RAG1	289	865	22.7
RAG1	290	868	6.317
RAG1	291	871	15.775
RAG1	292	874	23.5
RAG1	293	877	23.55
RAG1	294	880	20.91
RAG1	295	883	19.135
RAG1	296	886	23.9
RAG1	297	889	21.2
RAG1	298	892	24.15
RAG1	299	895	23.6
RAG1	300	898	23.3
RAG1	301	901	23.7
RAG1	302	904	24.1
RAG1	303	907	24.6
RAG1	304	910	23.45
RAG1	305	913	22.7
RAG1	306	916	19.25
RAG1	307	919	17.72
RAG1	308	922	24.85
RAG1	309	925	24.7
RAG1	310	928	24.1
RAG1	311	931	23.55
RAG1	312	934	23.7
RAG1	313	937	24.85
RAG1	314	940	14.165
RAG1	315	943	14.485
RAG1	316	946	24.8
RAG1	317	949	23.45
RAG1	318	952	21.7
RAG1	319	955	22.3
RAG1	320	958	23.95
RAG1	321	961	20.135
RAG1	322	964	24.1
RAG1	323	967	12.495
RAG1	324	970	17.575
RAG1	325	973	23.35
RAG1	326	976	20.475
RAG1	327	979	23.6
RAG1	328	982	25.4
RAG1	329	985	17.955
RAG1	330	988	17.155
RAG1	331	991	24.3
RAG1	332	994	10.51
RAG1	333	997	24.2
RAG1	334	1000	24
RAG1	335	1003	24.95
RAG1	336	1006	24.8
RAG1	337	1009	13.08
RAG1	338	1012	16.21
RAG1	339	1015	24.3
RAG1	340	1018	11.167
RAG1	341	1021	12.6
RAG1	342	1024	24.3
RAG1	343	1027	24.85
RAG1	344	1030	20.375
RAG1	345	1033	19.135
RAG1	346	1036	24.35
RAG1	347	1039	24.5
RAG1	348	1042	8.241
RAG1	349	1045	10.5555
RAG1	350	1048	7.947
RAG1	351	1051	23.15
RAG1	352	1054	23
RAG1	353	1057	18.66
RAG1	354	1060	3.3045
RAG1	355	1063	1.0565
RAG1	356	1066	18.46
RAG1	357	1069	18.495
RAG1	358	1072	24.15
RAG1	359	1075	21.4
RAG1	360	1078	7.868
RAG1	361	1081	14.45
RAG1	362	1084	23.7
RAG1	363	1087	23.95
RAG1	364	1090	11.045
RAG1	365	1093	22.4
RAG1	366	1096	15.3
RAG1	367	1099	10.84
RAG1	368	1102	7.967
RAG1	369	1105	23.65
RAG1	370	1108	23
RAG1	371	1111	23.75
RAG1	372	1114	24.3
RAG1	373	1117	18.105
RAG1	374	1120	15.37
RAG1	375	1123	22.45
RAG1	376	1126	9.336
RAG1	377	1129	11.504
RAG1	378	1132	23.35
RAG1	379	1135	24.05
RAG1	380	1138	18.065
RAG1	381	1141	12.6935
RAG1	382	1144	6.997
RAG1	383	1147	14.665
RAG1	384	1150	10.8345
RAG1	385	1153	0.379
RAG1	386	1156	9.633
RAG1	387	1159	17.6
RAG1	388	1162	17.115
RAG1	389	1165	19.84
RAG1	390	1168	24.15
RAG1	391	1171	24.75
RAG1	392	1174	25.1
RAG1	393	1177	25.4
RAG1	394	1180	25.75
RAG1	395	1183	26
RAG1	396	1186	26.7
RAG1	397	1189	24.2
RAG1	398	1192	23.8
RAG1	399	1195	24.35
RAG1	400	1198	23.9
RAG1	401	1201	22.75
RAG1	402	1204	23
RAG1	403	1207	24.7
RAG1	404	1210	25.05
RAG1	405	1213	25.45
RAG1	406	1216	25.3
RAG1	407	1219	24.5
RAG1	408	1222	24.9
RAG1	409	1225	24.45
RAG1	410	1228	25.3
RAG1	411	1231	23.55
RAG1	412	1234	24.85
RAG1	413	1237	24.9
RAG1	414	1240	24.7
RAG1	415	1243	25.05
RAG1	416	1246	8.5215
RAG1	417	1249	24.45
RAG1	418	1252	24.6
RAG1	419	1255	24.4
RAG1	420	1258	24.2
RAG1	421	1261	24.85
RAG1	422	1264	24.75
RAG1	423	1267	24.5
RAG1	424	1270	24.25
RAG1	425	1273	24.8
RAG1	426	1276	25.1
RAG1	427	1279	25.2
RAG1	428	1282	25.1
RAG1	429	1285	23.55
RAG1	430	1288	20.59
RAG1	431	1291	24.5
RAG1	432	1294	19.57
RAG1	433	1297	24.5
RAG1	434	1300	23.95
RAG1	435	1303	21.25
RAG1	436	1306	23.4
RAG1	437	1309	24.25
RAG1	438	1312	24.85
RAG1	439	1315	24.05
RAG1	440	1318	18.78
RAG1	441	1321	12.495
RAG1	442	1324	24
RAG1	443	1327	24.75
RAG1	444	1330	13.3785
RAG1	445	1333	13.4625
RAG1	446	1336	24.05
RAG1	447	1339	24.4
RAG1	448	1342	23.75
RAG1	449	1345	23.15
RAG1	450	1348	23.8
RAG1	451	1351	24.65
RAG1	452	1354	24.3
RAG1	453	1357	24.5
RAG1	454	1360	24.45
RAG1	455	1363	25.8
RAG1	456	1366	23.7
RAG1	457	1369	21.3
RAG1	458	1372	24.6
RAG1	459	1375	18.43
RAG1	460	1378	19.205
RAG1	461	1381	12.365
RAG1	462	1384	22.285
RAG1	463	1387	20.785
RAG1	464	1390	23.5
RAG1	465	1393	17.755
RAG1	466	1396	18.08
RAG1	467	1399	21.45
RAG1	468	1402	25
RAG1	469	1405	24.15
RAG1	470	1408	24.1
RAG1	471	1411	24.2
RAG1	472	1414	24.9
RAG1	473	1417	25.6
RAG1	474	1420	21.535
RAG1	475	1423	19.935
RAG1	476	1426	24.1
RAG1	477	1429	24.45
RAG1	478	1432	25.15
RAG1	479	1435	24.6
RAG1	480	1438	24.5
RAG1	481	1441	24.4
RAG1	482	1444	24.4
RAG1	483	1447	24.3
RAG1	484	1450	24.9
RAG1	485	1453	24.3
RAG1	486	1456	24.55
RAG1	487	1459	24.65
RAG1	488	1462	24.65
RAG1	489	1465	24.4
RAG1	490	1468	24.6
RAG1	491	1471	24.7
RAG1	492	1474	25.15
RAG1	493	1477	24.15
RAG1	494	1480	23.35
RAG1	495	1483	24.25
RAG1	496	1486	24.15
RAG1	497	1489	24.05
RAG1	498	1492	24.5
RAG1	499	1495	24.75
RAG1	500	1498	25.05
RAG1	501	1501	24.5
RAG1	502	1504	21.3
RAG1	503	1507	24
RAG1	504	1510	22.4
RAG1	505	1513	17.68
RAG1	506	1516	25
RAG1	507	1519	13.9325
RAG1	508	1522	0.018
RAG1	509	1525	23.15
RAG1	510	1528	24.1
RAG1	511	1531	23.7
RAG1	512	1534	2.5015
RAG1	513	1537	24
RAG1	514	1540	24.05
RAG1	515	1543	25.15
RAG1	516	1546	22.42
RAG1	517	1549	20.2
RAG1	518	1552	16.585
RAG1	519	1555	3.23
RAG1	520	1558	25.2
RAG1	521	1561	24.9
RAG1	522	1564	25.7
RAG1	523	1567	16.41
RAG1	524	1570	23.95
RAG1	525	1573	24
RAG1	526	1576	17.09
RAG1	527	1579	22.05
RAG1	528	1582	23.9
RAG1	529	1585	22.65
RAG1	530	1588	20.95
RAG1	531	1591	16.74
RAG1	532	1594	14.95
RAG1	533	1597	12.14
RAG1	534	1600	15.165
RAG1	535	1603	21.285
RAG1	536	1606	24.45
RAG1	537	1609	24.3
RAG1	538	1612	24.7
RAG1	539	1615	25.1
RAG1	540	1618	24.7
RAG1	541	1621	24.55
RAG1	542	1624	25.05
RAG1	543	1627	24.05
RAG1	544	1630	3.5725
RAG1	545	1633	0.122
RAG1	546	1636	8.083
RAG1	547	1639	22.7
RAG1	548	1642	23.35
RAG1	549	1645	25.1
RAG1	550	1648	24.3
RAG1	551	1651	23.6
RAG1	552	1654	24.25
RAG1	553	1657	24
RAG1	554	1660	24.2
RAG1	555	1663	23.9
RAG1	556	1666	23.4
RAG1	557	1669	20.205
RAG1	558	1672	24.65
RAG1	559	1675	25
RAG1	560	1678	25.15
RAG1	561	1681	26.7
RAG1	562	1684	24.85
RAG1	563	1687	20.465
RAG1	564	1690	13.5295
RAG1	565	1693	23.8
RAG1	566	1696	24.5
RAG1	567	1699	23.75
RAG1	568	1702	23.75
RAG1	569	1705	21.425
RAG1	570	1708	23.8
RAG1	571	1711	24.1
RAG1	572	1714	24.65
RAG1	573	1717	24.1
RAG1	574	1720	24.9
RAG1	575	1723	24.45
RAG1	576	1726	23.55
RAG1	577	1729	17.7
RAG1	578	1732	17.935
RAG1	579	1735	22.7
RAG1	580	1738	14.4905
RAG1	581	1741	22.3
RAG1	582	1744	0.542
RAG1	583	1747	0.3775
RAG1	584	1750	4.7095
RAG1	585	1753	11.4745
RAG1	586	1756	18.89
RAG1	587	1759	14.67
RAG1	588	1762	18.065
RAG1	589	1765	10.967
RAG1	590	1768	0.268
RAG1	591	1771	0.1325
RAG1	592	1774	21
RAG1	593	1777	22.95
RAG1	594	1780	24.2
RAG1	595	1783	20.91
RAG1	596	1786	21.95
RAG1	597	1789	22.65
RAG1	598	1792	24.1
RAG1	599	1795	24.5
RAG1	600	1798	25.1
RAG1	601	1801	24.35
RAG1	602	1804	25.05
RAG1	603	1807	25.05
RAG1	604	1810	24.35
RAG1	605	1813	24.75
RAG1	606	1816	24.6
RAG1	607	1819	23.7
RAG1	608	1822	23.65
RAG1	609	1825	21.6
RAG1	610	1828	25.2
RAG1	611	1831	24.55
RAG1	612	1834	24.05
RAG1	613	1837	17.525
RAG1	614	1840	19.105
RAG1	615	1843	24.1
RAG1	616	1846	16.318
RAG1	617	1849	9.821
RAG1	618	1852	23.4
RAG1	619	1855	23.9
RAG1	620	1858	23.85
RAG1	621	1861	24.45
RAG1	622	1864	24
RAG1	623	1867	23.8
RAG1	624	1870	25.55
RAG1	625	1873	23.95
RAG1	626	1876	24.4
RAG1	627	1879	24.7
RAG1	628	1882	11.652
RAG1	629	1885	16.0595
RAG1	630	1888	24
RAG1	631	1891	8.7385
RAG1	632	1894	13.719
RAG1	633	1897	0.0045
RAG1	634	1900	0.0055
RAG1	635	1903	0.0095
RAG1	636	1906	0.002
RAG1	637	1909	0.018
RAG1	638	1912	0.03
RAG1	639	1915	1.319
RAG1	640	1918	0.269
RAG1	641	1921	9.0355
RAG1	642	1924	5.181
RAG1	643	1927	22.95
RAG1	644	1930	23.6
RAG1	645	1933	23.95
RAG1	646	1936	23.9
RAG1	647	1939	12.495
RAG1	648	1942	24.4
RAG1	649	1945	24.4
RAG1	650	1948	24.9
RAG1	651	1951	24.7
RAG1	652	1954	24.1
RAG1	653	1957	18.89
RAG1	654	1960	23.05
RAG1	655	1963	24.65
RAG1	656	1966	24.7
RAG1	657	1969	19.17
RAG1	658	1972	23.75
RAG1	659	1975	23.8
RAG1	660	1978	23.85
RAG1	661	1981	24.15
RAG1	662	1984	23.9
RAG1	663	1987	24.15
RAG1	664	1990	23.9
RAG1	665	1993	24
RAG1	666	1996	24.2
RAG1	667	1999	24.55
RAG1	668	2002	23.9
RAG1	669	2005	25.15
RAG1	670	2008	24.3
RAG1	671	2011	24.55
RAG1	672	2014	24.95
RAG1	673	2017	24.95
RAG1	674	2020	24.3
RAG1	675	2023	23.9
RAG1	676	2026	24.4
RAG1	677	2029	24.3
RAG1	678	2032	24
RAG1	679	2035	24.4
RAG1	680	2038	25.5
RAG1	681	2041	25.4
RAG1	682	2044	24.5
RAG1	683	2047	25.6
RAG1	684	2050	24.3
RAG1	685	2053	25.3
RAG1	686	2056	25
RAG1	687	2059	11.121
RAG1	688	2062	21.235
RAG1	689	2065	2.153
RAG1	690	2068	13.895
RAG1	691	2071	1.8005
RAG1	692	2074	24.1
RAG1	693	2077	22.5
RAG1	694	2080	10.982
RAG1	695	2083	24.4
RAG1	696	2086	23.15
RAG1	697	2089	20.75
RAG1	698	2092	6.796
RAG1	699	2095	15.409
RAG1	700	2098	6.209
RAG1	701	2101	24.15
RAG1	702	2104	17.61
RAG1	703	2107	23.7
RAG1	704	2110	9.3805
RAG1	705	2113	24.3
RAG1	706	2116	24.4
RAG1	707	2119	23.95
RAG1	708	2122	23.6
RAG1	709	2125	23.7
RAG1	710	2128	23.55
RAG1	711	2131	24.6
RAG1	712	2134	24.65
RAG1	713	2137	24.45
RAG1	714	2140	24.8
RAG1	715	2143	24.7
RAG1	716	2146	25.8
RAG1	717	2149	23.75
RAG1	718	2152	23.75
RAG1	719	2155	25.6
RAG1	720	2158	25.05
RAG1	721	2161	25
RAG1	722	2164	25.45
RAG1	723	2167	24.7
RAG1	724	2170	24.65
RAG1	725	2173	24.65
RAG1	726	2176	24.15
RAG1	727	2179	23.9
RAG1	728	2182	24.1
RAG1	729	2185	23.35
RAG1	730	2188	23.6
RAG1	731	2191	23.85
RAG1	732	2194	24.05
RAG1	733	2197	24.9
RAG1	734	2200	24.45
RAG1	735	2203	18.85
RAG1	736	2206	23.8
RAG1	737	2209	23.65
RAG1	738	2212	20.65
RAG1	739	2215	25.6
RAG1	740	2218	24.85
RAG1	741	2221	23.7
RAG1	742	2224	23.6
RAG1	743	2227	23.85
RAG1	744	2230	24.55
RAG1	745	2233	20.45
RAG1	746	2236	19.7
RAG1	747	2239	24.35
RAG1	748	2242	24.7
RAG1	749	2245	24.5
RAG1	750	2248	24.15
RAG1	751	2251	24.4
RAG1	752	2254	24.95
RAG1	753	2257	20.27
RAG1	754	2260	3.8585
RAG1	755	2263	23.7
RAG1	756	2266	24.5
RAG1	757	2269	23.9
RAG1	758	2272	24.9
RAG1	759	2275	27.5
RAG1	760	2278	25.6
RAG1	761	2281	24.9
RAG1	762	2284	24.7
RAG1	763	2287	26.9
RAG1	764	2290	24.8
RAG1	765	2293	22.8
RAG1	766	2296	24.9
RAG1	767	2299	25.1
RAG1	768	2302	14.955
RAG1	769	2305	12.64
RAG1	770	2308	24.25
RAG1	771	2311	18.245
RAG1	772	2314	22.15
RAG1	773	2317	22.2
RAG1	774	2320	23.1
RAG1	775	2323	24.45
RAG1	776	2326	25.6
RAG1	777	2329	25.1
RAG1	778	2332	25.55
RAG1	779	2335	24.95
RAG1	780	2338	25.3
RAG1	781	2341	25.05
RAG1	782	2344	24.55
RAG1	783	2347	23.75
RAG1	784	2350	23.4
RAG1	785	2353	25.15
RAG1	786	2356	25.6
RAG1	787	2359	25.25
RAG1	788	2362	25
RAG1	789	2365	25.2
RAG1	790	2368	23
RAG1	791	2371	21.95
RAG1	792	2374	24.9
RAG1	793	2377	21.18
RAG1	794	2380	21.18
RAG1	795	2383	24.2
RAG1	796	2386	24.9
RAG1	797	2389	25.15
RAG1	798	2392	24.9
RAG1	799	2395	25.4
RAG1	800	2398	25.25
RAG1	801	2401	25.5
RAG1	802	2404	25.3
RAG1	803	2407	24.75
RAG1	804	2410	24.7
RAG1	805	2413	24.65
RAG1	806	2416	25.7
RAG1	807	2419	25.5
RAG1	808	2422	24.8
RAG1	809	2425	24.45
RAG1	810	2428	24.55
RAG1	811	2431	25.55
RAG1	812	2434	25.25
RAG1	813	2437	23.9
RAG1	814	2440	25.1
RAG1	815	2443	25.05
RAG1	816	2446	25.4
RAG1	817	2449	24.25
RAG1	818	2452	13.78
RAG1	819	2455	25.05
RAG1	820	2458	21.95
RAG1	821	2461	16.38
RAG1	822	2464	9.667
RAG1	823	2467	10.119
RAG1	824	2470	18.895
RAG1	825	2473	15.815
RAG1	826	2476	20.62
RAG1	827	2479	25.3
RAG1	828	2482	24.5
RAG1	829	2485	24.7
RAG1	830	2488	23.35
RAG1	831	2491	24.15
RAG1	832	2494	26.95
RAG1	833	2497	24.1
RAG1	834	2500	19.37
RAG1	835	2503	18.37
RAG1	836	2506	23.7
RAG1	837	2509	25.6
RAG1	838	2512	25.15
RAG1	839	2515	25
RAG1	840	2518	25.5
RAG1	841	2521	26.4
RAG1	842	2524	25.3
RAG1	843	2527	22.55
RAG1	844	2530	23.8
RAG1	845	2533	23.95
RAG1	846	2536	24.6
RAG1	847	2539	24.35
RAG1	848	2542	24.55
RAG1	849	2545	24.25
RAG1	850	2548	25
RAG1	851	2551	24.5
RAG1	852	2554	25.3
RAG1	853	2557	24.7
RAG1	854	2560	25.2
RAG1	855	2563	25.35
RAG1	856	2566	25.2
RAG1	857	2569	24.65
RAG1	858	2572	24.3
RAG1	859	2575	23.35
RAG1	860	2578	24.7
RAG1	861	2581	25
RAG1	862	2584	14.722
RAG1	863	2587	7.841
RAG1	864	2590	24.25
RAG1	865	2593	23.2
RAG1	866	2596	19.875
RAG1	867	2599	14.6
RAG1	868	2602	23
RAG1	869	2605	22.95
RAG1	870	2608	23.25
RAG1	871	2611	20.155
RAG1	872	2614	16.605
RAG1	873	2617	13.725
RAG1	874	2620	19.6
RAG1	875	2623	14.605
RAG1	876	2626	11.74
RAG1	877	2629	24.15
RAG1	878	2632	24.45
RAG1	879	2635	23.75
RAG1	880	2638	23.95
RAG1	881	2641	22.4
RAG1	882	2644	16.005
RAG1	883	2647	23.25
RAG1	884	2650	24.7
RAG1	885	2653	18.955
RAG1	886	2656	20.35
RAG1	887	2659	14.75
RAG1	888	2662	24.2
RAG1	889	2665	24.2
RAG1	890	2668	23.6
RAG1	891	2671	24.4
RAG1	892	2674	24.55
RAG1	893	2677	23.65
RAG1	894	2680	22.9
RAG1	895	2683	22.8
RAG1	896	2686	23.55
RAG1	897	2689	20
RAG1	898	2692	7.4
RAG1	899	2695	8.56
RAG1	900	2698	14.195
RAG1	901	2701	22.5
RAG1	902	2704	16.46
RAG1	903	2707	17.405
RAG1	904	2710	23.75
RAG1	905	2713	23.7
RAG1	906	2716	23.45
RAG1	907	2719	14.7525
RAG1	908	2722	10.104
RAG1	909	2725	24.45
RAG1	910	2728	24.5
RAG1	911	2731	24.15
RAG1	912	2734	24.55
RAG1	913	2737	24.25
RAG1	914	2740	24.5
RAG1	915	2743	24.3
RAG1	916	2746	24.4
RAG1	917	2749	24.15
RAG1	918	2752	25.5
RAG1	919	2755	25
RAG1	920	2758	25
RAG1	921	2761	24.6
RAG1	922	2764	24.4
RAG1	923	2767	24.2
RAG1	924	2770	20.705
RAG1	925	2773	17.255
RAG1	926	2776	22.45
RAG1	927	2779	24.45
RAG1	928	2782	23.6
RAG1	929	2785	23.7
RAG1	930	2788	21.38
RAG1	931	2791	23.65
RAG1	932	2794	23.75
RAG1	933	2797	23.95
RAG1	934	2800	23.65
RAG1	935	2803	23.85
RAG1	936	2806	23.7
RAG1	937	2809	23.75
RAG1	938	2812	24.2
RAG1	939	2815	24.4
RAG1	940	2818	23.7
RAG1	941	2821	23.5
RAG1	942	2824	22.95
RAG1	943	2827	23.8
RAG1	944	2830	24.75
RAG1	945	2833	24.25
RAG1	946	2836	24.4
RAG1	947	2839	25.45
RAG1	948	2842	25
RAG1	949	2845	24.7
RAG1	950	2848	25.2
RAG1	951	2851	25.1
RAG1	952	2854	25.8
RAG1	953	2857	25.8
RAG1	954	2860	25.1
RAG1	955	2863	24.25
RAG1	956	2866	25.8
RAG1	957	2869	26.1
RAG1	958	2872	25.95
RAG1	959	2875	26.2
RAG1	960	2878	25.25
RAG1	961	2881	24.9
RAG1	962	2884	26.25
RAG1	963	2887	25.1
RAG1	964	2890	24.15
RAG1	965	2893	25.35
RAG1	966	2896	25.85
RAG1	967	2899	25.25
RAG1	968	2902	25.2
RAG1	969	2905	24.65
RAG1	970	2908	24.95
RAG1	971	2911	24.95
RAG1	972	2914	25.75
RAG1	973	2917	27.6
RAG1	974	2920	25.85
RAG1	975	2923	26.55
RAG1	976	2926	24.4
RAG1	977	2929	25.3
RAG1	978	2932	25.25
RAG1	979	2935	25.25
RAG1	980	2938	25.4
RAG1	981	2941	25.3
RAG1	982	2944	25
RAG1	983	2947	24.2
RAG1	984	2950	14.545
RAG1	985	2953	24.05
RAG1	986	2956	21.605
RAG1	987	2959	20.83
RAG1	988	2962	24.9
RAG1	989	2965	24.15
RAG1	990	2968	20.73
RAG1	991	2971	21.23
RAG1	992	2974	24.65
RAG1	993	2977	23.85
RAG1	994	2980	24.6
RAG1	995	2983	27
RAG1	996	2986	24.45
RAG1	997	2989	24.9
RAG1	998	2992	24.45
RAG1	999	2995	24.8
RAG1	1000	2998	24.75
RAG1	1001	3001	24.4
RAG1	1002	3004	25.2
RAG1	1003	3007	24.85
RAG1	1004	3010	24.9
RAG1	1005	3013	25.5
RAG1	1006	3016	25.1
RAG1	1007	3019	20.66
RAG1	1008	3022	25.6
RAG1	1009	3025	23.4
RAG1	1010	3028	12.465
RAG1	1011	3031	6.975
RAG1	1012	3034	12.0025
RAG1	1013	3037	19.3
RAG1	1014	3040	5.985
RAG1	1015	3043	7.7905
RAG1	1016	3046	22.7
RAG1	1017	3049	22.15
RAG1	1018	3052	3.61
RAG1	1019	3055	0.863
RAG1	1020	3058	12.2
RAG1	1021	3061	2.219
RAG1	1022	3064	6.6005
RAG1	1023	3067	2.5565
RAG1	1024	3070	7.7555
RAG1	1025	3073	1.227
RAG1	1026	3076	9.938
RAG1	1027	3079	21.515
RAG1	1028	3082	1.199
RAG1	1029	3085	4.9035
RAG1	1030	3088	11.595
RAG1	1031	3091	4.791
RAG1	1032	3094	23.35
RAG1	1033	3097	23.65
RAG1	1034	3100	24
RAG1	1035	3103	21.15
RAG1	1036	3106	19.075
RAG1	1037	3109	14.51
RAG1	1038	3112	12.92
RAG1	1039	3115	23.25
RAG1	1040	3118	23.1
RAG1	1041	3121	24.15
RAG1	1042	3124	24.6
RAG1	1043	3127	26.5
