# Supplementary material for: Predicting the Occurrence of Variants in RAG1 and RAG2
Source: J Clin Immunol. 2019 Aug 6;39(7):688–701. doi: 10.1007/s10875-019-00670-z (PMC6754361; doi:10.1007/s10875-019-00670-z)
Supplement: Supplementary file 21 — (CSV 1 kb) [file 10875_2019_670_MOESM21_ESM.csv]

Gene	Residue	activity
RAG1	56	3.5
RAG1	86	2.7
RAG1	99	113.2
RAG1	106	80.4
RAG1	108	1.8
RAG1	142	9
RAG1	174	0.5
RAG1	246	0.8
RAG1	248	1.2
RAG1	249	112.2
RAG1	314	24.3
RAG1	328	16
RAG1	383	0.1
RAG1	386	0.2
RAG1	391	6.5
RAG1	394	0.1
RAG1	396	0.5
RAG1	401	0
RAG1	403	0
RAG1	404	1.2
RAG1	410	0
RAG1	411	0
RAG1	429	0.1
RAG1	433	0.2
RAG1	435	23.6
RAG1	444	1.4
RAG1	449	92.1
RAG1	454	5.4
RAG1	458	0
RAG1	472	0.4
RAG1	474	125.4
RAG1	475	0.1
RAG1	506	1
RAG1	507	15.9
RAG1	516	40.2
RAG1	522	41.6
RAG1	539	3.2
RAG1	541	1.2
RAG1	559	1
RAG1	561	2
RAG1	601	0
RAG1	612	121.6
RAG1	624	0
RAG1	626	0
RAG1	651	0.5
RAG1	699	32.6
RAG1	722	0
RAG1	730	0
RAG1	732	0
RAG1	737	0.2
RAG1	759	17.2
RAG1	764	0
RAG1	768	0
RAG1	770	21
RAG1	778	6.6
RAG1	786	0
RAG1	820	117.9
RAG1	836	75
RAG1	841	5
RAG1	868	100
RAG1	896	0.9
RAG1	912	6.9
RAG1	959	0
RAG1	965	0
RAG1	973	0
RAG1	974	56.5
RAG1	975	55.7
RAG1	981	7.2
RAG1	983	0.1
RAG1	992	9.1
RAG1	1006	105.6
RAG2	1	65.3
RAG2	16	1.7
RAG2	35	11.25
RAG2	39	0.2
RAG2	41	0.2
RAG2	62	19.6
RAG2	65	6.8
RAG2	73	12.4
RAG2	77	42.6
RAG2	95	0.3
RAG2	110	74.6
RAG2	127	0.1
RAG2	157	0.4
RAG2	160	5.8
RAG2	180	31.1
RAG2	195	2
RAG2	215	67.2
RAG2	229	9.7
RAG2	253	95.4
RAG2	278	0.1
RAG2	285	24.7
RAG2	307	0.2
RAG2	386	109.1
RAG2	407	2.9
RAG2	416	1.4
RAG2	437	0.9
RAG2	440	26.7
RAG2	443	0.4
RAG2	444	2.7
RAG2	446	2.9
RAG2	451	66.3
RAG2	453	0.6
RAG2	456	16
RAG2	459	30.8
RAG2	474	97.5
RAG2	478	0.2
RAG2	480	2.8
RAG2	481	23.8
RAG2	502	99.6
