# Supplementary material for: Predicting the Occurrence of Variants in RAG1 and RAG2
Source: J Clin Immunol. 2019 Aug 6;39(7):688–701. doi: 10.1007/s10875-019-00670-z (PMC6754361; doi:10.1007/s10875-019-00670-z)
Supplement: Supplementary file 22 — (TXT 864 bytes) [file 10875_2019_670_MOESM22_ESM.txt]

## Predicting the occurrence of variants in RAG1 and RAG2
## Lawless et al.
## Raw_data_R_analysis_for_figures

data_analysis.R is an R script that contains the methods used for all figures (except illustrations in Figure 1 and Figure 6). 
Each of the input data CSV files are explained on first use with the label "#Dataset:...".
Run data_analysis.R from within the same directory as the associated input data CSV files. 

The packages required for usage may need installation, if not already done. e.g.
> install.packages("ggplot2")
> library(ggplot2)

R is a free software that can be downloaded from
https://www.r-project.org

RStudio is a package with integrated tools recommended for replicating that analysis used in this project, RStudio is free to download with an open source license for personal use.
https://www.rstudio.com/products/rstudio/download/
