# Supplementary material for: Predicting the Occurrence of Variants in RAG1 and RAG2
Source: J Clin Immunol. 2019 Aug 6;39(7):688–701. doi: 10.1007/s10875-019-00670-z (PMC6754361; doi:10.1007/s10875-019-00670-z)
Supplement: Supplementary file 23 — (CSV 82 bytes) [file 10875_2019_670_MOESM23_ESM.csv]

mrf	status
31.1320755	Conserved
65.1162791	Non Conserved
90.2200489	Non Transib
