# Supplementary material for: Predicting the Occurrence of Variants in RAG1 and RAG2
Source: J Clin Immunol. 2019 Aug 6;39(7):688–701. doi: 10.1007/s10875-019-00670-z (PMC6754361; doi:10.1007/s10875-019-00670-z)
Supplement: Supplementary file 24 — (CSV 19 kb) [file 10875_2019_670_MOESM24_ESM.csv]

mrf	status
0	Non Transib
0.026845638	Non Transib
0.026845638	Non Transib
0.041227229	Non Transib
0	Non Transib
0	Non Transib
0.02780441	Non Transib
0.020134228	Non Transib
0	Non Transib
0.014381592	Non Transib
0.024928092	Non Transib
0	Non Transib
0	Non Transib
0	Non Transib
0	Non Transib
0	Non Transib
0	Non Transib
0.023010547	Non Transib
0	Non Transib
0	Non Transib
0	Non Transib
0.025886865	Non Transib
0.023010547	Non Transib
0.029721956	Non Transib
0.013422819	Non Transib
0.041227229	Non Transib
0.031639501	Non Transib
0.004793864	Non Transib
0	Non Transib
0.013422819	Non Transib
0.029721956	Non Transib
0	Non Transib
0	Non Transib
0	Non Transib
0	Non Transib
0.043144775	Non Transib
0	Non Transib
0.013422819	Non Transib
0.031639501	Non Transib
0	Non Transib
0	Non Transib
0	Non Transib
0.031639501	Non Transib
0.031639501	Non Transib
0.026845638	Non Transib
0.011505273	Non Transib
0	Non Transib
0.031639501	Non Transib
0.029721956	Non Transib
0	Non Transib
0	Non Transib
0	Non Transib
0	Non Transib
0.031639501	Non Transib
0	Non Transib
0	Non Transib
0.02780441	Non Transib
0	Non Transib
0	Non Transib
0	Non Transib
0	Non Transib
0.041227229	Non Transib
0	Non Transib
0.026845638	Non Transib
0	Non Transib
0	Non Transib
0	Non Transib
0.029721956	Non Transib
0	Non Transib
0	Non Transib
0	Non Transib
0	Non Transib
0.029721956	Non Transib
0.02780441	Non Transib
0.02780441	Non Transib
0.02780441	Non Transib
0	Non Transib
0	Non Transib
0	Non Transib
0.024928092	Non Transib
0.024928092	Non Transib
0.029721956	Non Transib
0.026845638	Non Transib
0	Non Transib
0	Non Transib
0	Non Transib
0.013422819	Non Transib
0.041227229	Non Transib
0	Non Transib
0.029721956	Non Transib
0.013422819	Non Transib
0	Non Transib
0	Non Transib
0	Non Transib
0	Non Transib
0.029721956	Non Transib
0	Non Transib
0	Non Transib
0	Non Transib
0.029721956	Non Transib
0	Non Transib
0	Non Transib
0	Non Transib
0.011505273	Non Transib
0	Non Transib
0	Non Transib
0	Non Transib
0	Non Transib
0.025886865	Non Transib
0.024928092	Non Transib
0.012464046	Non Transib
0	Non Transib
0	Non Transib
0.012464046	Non Transib
0.014381592	Non Transib
0.012464046	Non Transib
0	Non Transib
0	Non Transib
0.043144775	Non Transib
0	Non Transib
0	Non Transib
0	Non Transib
0.025886865	Non Transib
0	Non Transib
0	Non Transib
0	Non Transib
0.007670182	Non Transib
0.02780441	Non Transib
0	Non Transib
0	Non Transib
0.014381592	Non Transib
0	Non Transib
0	Non Transib
0.022051774	Non Transib
0.014381592	Non Transib
0.029721956	Non Transib
0.020134228	Non Transib
0.024928092	Non Transib
0	Non Transib
0.024928092	Non Transib
0.024928092	Non Transib
0	Non Transib
0.029721956	Non Transib
0	Non Transib
0	Non Transib
0.029721956	Non Transib
0	Non Transib
0.026845638	Non Transib
0.020134228	Non Transib
0.041227229	Non Transib
0.004793864	Non Transib
0	Non Transib
0	Non Transib
0.024928092	Non Transib
0.023010547	Non Transib
0	Non Transib
0	Non Transib
0.02780441	Non Transib
0.013422819	Non Transib
0	Non Transib
0.023010547	Non Transib
0	Non Transib
0	Non Transib
0.029721956	Non Transib
0.026845638	Non Transib
0.022051774	Non Transib
0.02780441	Non Transib
0.022051774	Non Transib
0	Non Transib
0	Non Transib
0	Non Transib
0.02780441	Non Transib
0.020134228	Non Transib
0	Non Transib
0.013422819	Non Transib
0	Non Transib
0.025886865	Non Transib
0.012464046	Non Transib
0	Non Transib
0	Non Transib
0	Non Transib
0.023010547	Non Transib
0	Non Transib
0.025886865	Non Transib
0.043144775	Non Transib
0	Non Transib
0	Non Transib
0	Non Transib
0	Non Transib
0.026845638	Non Transib
0.02780441	Non Transib
0	Non Transib
0	Non Transib
0	Non Transib
0.007670182	Non Transib
0.013422819	Non Transib
0	Non Transib
0.043144775	Non Transib
0	Non Transib
0	Non Transib
0.020134228	Non Transib
0	Non Transib
0	Non Transib
0	Non Transib
0	Non Transib
0	Non Transib
0	Non Transib
0.020134228	Non Transib
0	Non Transib
0.041227229	Non Transib
0.012464046	Non Transib
0	Non Transib
0.023010547	Non Transib
0.012464046	Non Transib
0	Non Transib
0.020134228	Non Transib
0	Non Transib
0	Non Transib
0	Non Transib
0.014381592	Non Transib
0.024928092	Non Transib
0.029721956	Non Transib
0.043144775	Non Transib
0.029721956	Non Transib
0	Non Transib
0.024928092	Non Transib
0	Non Transib
0.02780441	Non Transib
0.012464046	Non Transib
0.024928092	Non Transib
0.011505273	Non Transib
0	Non Transib
0	Non Transib
0.029721956	Non Transib
0	Non Transib
0	Non Transib
0.029721956	Non Transib
0	Non Transib
0.02780441	Non Transib
0	Non Transib
0.022051774	Non Transib
0	Non Transib
0	Non Transib
0.043144775	Non Transib
0.011505273	Non Transib
0.026845638	Non Transib
0	Non Transib
0	Non Transib
0	Non Transib
0.029721956	Non Transib
0	Non Transib
0	Non Transib
0.026845638	Non Transib
0	Non Transib
0.026845638	Non Transib
0.043144775	Non Transib
0.023010547	Non Transib
0.041227229	Non Transib
0	Non Transib
0	Non Transib
0	Non Transib
0.02780441	Non Transib
0	Non Transib
0.029721956	Non Transib
0	Non Transib
0.023010547	Non Transib
0	Non Transib
0	Non Transib
0.012464046	Non Transib
0	Non Transib
0.029721956	Non Transib
0	Non Transib
0	Non Transib
0.024928092	Non Transib
0	Non Transib
0.020134228	Non Transib
0	Non Transib
0	Non Transib
0.024928092	Non Transib
0.026845638	Non Transib
0.02780441	Non Transib
0	Non Transib
0.013422819	Non Transib
0	Non Transib
0	Non Transib
0	Non Transib
0.013422819	Non Transib
0.02780441	Non Transib
0.029721956	Non Transib
0	Non Transib
0	Non Transib
0	Non Transib
0.012464046	Non Transib
0	Non Transib
0.023010547	Non Transib
0.012464046	Non Transib
0.031639501	Non Transib
0	Non Transib
0.023010547	Non Transib
0.024928092	Non Transib
0.026845638	Non Transib
0	Non Transib
0	Non Transib
0.02780441	Non Transib
0	Non Transib
0	Non Transib
0.012464046	Non Transib
0.012464046	Non Transib
0.029721956	Non Transib
0	Non Transib
0.02780441	Non Transib
0.013422819	Non Transib
0.012464046	Non Transib
0.043144775	Non Transib
0	Non Transib
0.012464046	Non Transib
0.023010547	Non Transib
0.024928092	Non Transib
0.043144775	Non Transib
0	Non Transib
0.024928092	Non Transib
0.029721956	Non Transib
0.02780441	Non Transib
0.019175455	Non Transib
0	Non Transib
0	Non Transib
0.007670182	Non Transib
0	Non Transib
0.02780441	Non Transib
0.041227229	Non Transib
0	Non Transib
0	Non Transib
0.007670182	Non Transib
0.02780441	Non Transib
0	Non Transib
0.013422819	Non Transib
0.02780441	Non Transib
0	Non Transib
0.022051774	Non Transib
0.024928092	Non Transib
0.031639501	Non Transib
0	Non Transib
0.02780441	Non Transib
0	Non Transib
0.029721956	Non Transib
0	Non Transib
0	Non Transib
0.024928092	Non Transib
0.041227229	Non Transib
0	Non Transib
0.024928092	Non Transib
0.012464046	Non Transib
0.041227229	Non Transib
0	Non Transib
0	Non Transib
0	Non Transib
0.029721956	Non Transib
0	Non Transib
0	Non Transib
0	Non Transib
0.029721956	Non Transib
0.031639501	Non Transib
0	Non Transib
0	Non Transib
0	Non Transib
0	Non Transib
0.02780441	Non Transib
0	Non Transib
0	Non Transib
0	Non Transib
0.029721956	Non Transib
0	Non Transib
0.012464046	Non Transib
0	Non Transib
0	Non Transib
0.023010547	Non Transib
0.041227229	Non Transib
0.041227229	Non Transib
0	Non Transib
0	Non Transib
0.031639501	Non Transib
0.041227229	Non Transib
0.029721956	Non Transib
0.031639501	Non Transib
0	Non Transib
0.013422819	Non Transib
0	Non Transib
0	Non Transib
0.023010547	Non Transib
0.012464046	Non Transib
0.029721956	Non Transib
0	Non Transib
0.029721956	Non Transib
0.024928092	Non Transib
0.011505273	Non Transib
0	Non Transib
0	Non Transib
0.026845638	Non Transib
0.013422819	Non Transib
0	Non Transib
0.022051774	Non Transib
0.029721956	Non Transib
0.031639501	Non Transib
0.031639501	Non Transib
0.014381592	Non Transib
0.014381592	Non Transib
0.022051774	Non Transib
0	Non Transib
0.029721956	Non Transib
0.041227229	Non Transib
0	Non Transib
0.012464046	Non Transib
0	Non Transib
0	Non Transib
0.024928092	Non Transib
0.013422819	Non Transib
0.024928092	Non Transib
0.024928092	Non Transib
0.026845638	Non Transib
0.024928092	Non Transib
0	Non Transib
0	Non Transib
0.043144775	Non Transib
0	Non Transib
0.031639501	Non Transib
0.025886865	Non Transib
0	Non Transib
0.011505273	Non Transib
0.026845638	Non Transib
0.022051774	Non Transib
0	Non Transib
0.024928092	Non Transib
0.031639501	Non Transib
0	Non Transib
0	Non Transib
0.019175455	Non Transib
0.011505273	Non Transib
0.014381592	Non Transib
0.029721956	Non Transib
0	Non Transib
0	Non Transib
0	Non Transib
0	Non Transib
0.029721956	Non Transib
0	Non Transib
0	Non Transib
0.020134228	Non Transib
0.014381592	Non Transib
0.043144775	Non Transib
0.014381592	Non Transib
0.007670182	Non Transib
0.025886865	Non Transib
0.025886865	Non Transib
0	Non Transib
0.031639501	Non Transib
0	Non Transib
0	Non Transib
0	Non Transib
0	Non Transib
0.024928092	Non Transib
0.029721956	Non Transib
0.012464046	Non Transib
0.02780441	Non Transib
0.041227229	Non Transib
0.041227229	Non Transib
0	Non Transib
0	Non Transib
0.022051774	Non Transib
0.02780441	Non Transib
0.014381592	Non Transib
0.023010547	Non Transib
0	Non Transib
0.022051774	Non Transib
0	Non Transib
0.024928092	Non Transib
0.041227229	Non Transib
0.014381592	Non Transib
0	Non Transib
0.041227229	Non Transib
0	Non Transib
0.041227229	Non Transib
0	Non Transib
0.022051774	Non Transib
0.022051774	Non Transib
0.007670182	Non Transib
0	Non Transib
0.02780441	Non Transib
0.022051774	Non Transib
0	Non Transib
0	Non Transib
0.026845638	Non Transib
0	Non Transib
0	Non Transib
0.013422819	Non Transib
0	Non Transib
0.007670182	Non Transib
0.022051774	Non Transib
0.041227229	Non Transib
0.026845638	Non Transib
0	Non Transib
0	Non Transib
0.041227229	Non Transib
0.026845638	Non Transib
0.024928092	Non Transib
0	Non Transib
0.022051774	Non Transib
0	Non Transib
0.031639501	Non Transib
0.031639501	Non Transib
0	Non Transib
0.023010547	Non Transib
0.024928092	Non Transib
0.031639501	Non Transib
0	Non Transib
0	Non Transib
0	Non Transib
0	Non Transib
0.011505273	Non Transib
0	Non Transib
0	Non Transib
0	Non Transib
0.022051774	Non Transib
0	Non Transib
0.024928092	Non Transib
0.012464046	Non Transib
0.014381592	Non Transib
0	Non Transib
0.013422819	Non Transib
0.020134228	Non Transib
0	Non Transib
0	Non Transib
0.025886865	Non Transib
0.014381592	Non Transib
0	Non Transib
0.014381592	Non Transib
0.02780441	Non Transib
0	Non Transib
0	Non Transib
0	Non Transib
0.031639501	Non Transib
0.029721956	Non Transib
0	Non Transib
0.02780441	Non Transib
0	Non Transib
0	Non Transib
0.041227229	Non Transib
0.013422819	Non Transib
0.020134228	Non Transib
0	Non Transib
0.019175455	Non Transib
0.029721956	Non Transib
0.023010547	Non Transib
0	Non Transib
0	Non Transib
0	Non Transib
0	Non Transib
0	Non Transib
0.041227229	Non Transib
0.011505273	Non Transib
0.012464046	Non Transib
0.02780441	Non Transib
0	Non Transib
0	Non Transib
0.022051774	Non Transib
0	Non Transib
0.031639501	Non Transib
0	Non Transib
0.024928092	Non Transib
0.020134228	Non Transib
0.026845638	Non Transib
0	Non Transib
0.024928092	Non Transib
0.041227229	Non Transib
0	Non Transib
0.024928092	Non Transib
0	Non Transib
0.026845638	Non Transib
0.031639501	Non Transib
0	Non Transib
0	Non Transib
0	Non Transib
0.019175455	Non Transib
0.029721956	Non Transib
0	Non Transib
0	Non Transib
0.031639501	Non Transib
0	Non Transib
0	Non Transib
0.024928092	Non Transib
0.031639501	Non Transib
0.024928092	Non Transib
0.014381592	Non Transib
0.014381592	Non Transib
0.023010547	Non Transib
0	Non Transib
0	Non Transib
0.020134228	Non Transib
0.031639501	Non Transib
0	Non Transib
0.024928092	Non Transib
0	Non Transib
0.026845638	Non Transib
0.041227229	Non Transib
0.014381592	Non Transib
0	Non Transib
0	Non Transib
0.024928092	Non Transib
0	Non Transib
0	Non Transib
0	Non Transib
0.011505273	Non Transib
0	Non Transib
0.024928092	Non Transib
0.02780441	Non Transib
0	Non Transib
0	Non Transib
0	Non Transib
0	Non Transib
0.020134228	Non Transib
0.043144775	Non Transib
0	Non Transib
0	Non Transib
0.026845638	Non Transib
0	Non Transib
0.012464046	Non Transib
0	Non Transib
0.031639501	Non Transib
0	Non Transib
0.007670182	Non Transib
0.031639501	Non Transib
0	Non Transib
0.004793864	Non Transib
0	Non Transib
0.041227229	Non Transib
0.012464046	Non Transib
0	Non Transib
0.007670182	Non Transib
0.025886865	Non Transib
0.031639501	Non Transib
0	Non Transib
0.02780441	Non Transib
0	Non Transib
0	Non Transib
0	Non Transib
0	Non Transib
0	Non Transib
0	Non Transib
0.02780441	Non Transib
0.029721956	Non Transib
0.014381592	Non Transib
0.02780441	Non Transib
0	Non Transib
0.026845638	Non Transib
0.029721956	Non Transib
0.02780441	Non Transib
0.013422819	Non Transib
0	Non Transib
0	Non Transib
0	Non Transib
0.02780441	Non Transib
0.013422819	Non Transib
0.007670182	Non Transib
0	Non Transib
0	Non Transib
0.013422819	Non Transib
0.011505273	Non Transib
0.024928092	Non Transib
0	Non Transib
0	Non Transib
0	Non Transib
0.031639501	Non Transib
0	Non Transib
0	Non Transib
0	Non Transib
0.012464046	Non Transib
0	Non Transib
0	Non Transib
0.026845638	Non Transib
0.041227229	Non Transib
0	Non Transib
0	Non Transib
0.031639501	Non Transib
0	Non Transib
0	Non Transib
0	Non Transib
0.004793864	Non Transib
0.011505273	Non Transib
0	Non Transib
0	Non Transib
0	Non Transib
0.022051774	Non Transib
0.029721956	Non Transib
0	Non Transib
0.024928092	Non Transib
0	Non Transib
0	Non Transib
0	Non Transib
0	Non Transib
0.012464046	Non Transib
0.024928092	Non Transib
0.029721956	Non Transib
0	Non Transib
0	Non Transib
0	Non Transib
0	Non Transib
0	Non Transib
0.012464046	Non Transib
0	Non Transib
0	Non Transib
0.020134228	Non Transib
0	Non Transib
0.022051774	Non Transib
0	Non Transib
0	Non Transib
0.012464046	Non Transib
0	Non Transib
0	Non Transib
0.023010547	Non Transib
0.02780441	Non Transib
0.041227229	Non Transib
0	Non Transib
0.031639501	Non Transib
0.043144775	Non Transib
0.025886865	Non Transib
0	Non Transib
0.026845638	Non Transib
0.024928092	Non Transib
0	Non Transib
0.031639501	Non Transib
0	Non Transib
0	Non Transib
0	Non Transib
0	Non Transib
0.007670182	Non Transib
0.024928092	Non Transib
0.029721956	Non Transib
0.019175455	Non Transib
0.029721956	Non Transib
0	Non Transib
0.02780441	Non Transib
0.004793864	Non Transib
0	Non Transib
0.041227229	Non Transib
0.041227229	Non Transib
0.012464046	Non Transib
0.02780441	Non Transib
0	Non Transib
0	Non Transib
0.031639501	Non Transib
0	Non Transib
0.02780441	Non Transib
0	Non Transib
0.041227229	Non Transib
0	Non Transib
0.012464046	Non Transib
0.011505273	Non Transib
0.007670182	Non Transib
0.041227229	Non Transib
0	Non Transib
0.012464046	Non Transib
0.041227229	Non Transib
0.011505273	Non Transib
0	Non Transib
0.013422819	Non Transib
0.026845638	Non Transib
0	Non Transib
0.024928092	Non Transib
0.024928092	Non Transib
0.041227229	Non Transib
0	Non Transib
0	Non Transib
0	Non Transib
0.029721956	Non Transib
0	Non Transib
0.043144775	Non Transib
0.007670182	Non Transib
0.031639501	Non Transib
0	Non Transib
0	Non Transib
0.014381592	Conserved
0.043144775	Conserved
0.02780441	Conserved
0	Conserved
0.024928092	Conserved
0.024928092	Conserved
0	Conserved
0.043144775	Conserved
0.011505273	Conserved
0.029721956	Conserved
0.025886865	Conserved
0	Conserved
0.024928092	Conserved
0.031639501	Conserved
0.024928092	Conserved
0.014381592	Conserved
0.024928092	Conserved
0.011505273	Conserved
0	Conserved
0.024928092	Conserved
0.026845638	Conserved
0.023010547	Conserved
0.02780441	Conserved
0.012464046	Conserved
0.024928092	Conserved
0	Conserved
0.011505273	Conserved
0.007670182	Conserved
0.019175455	Conserved
0.011505273	Conserved
0	Conserved
0.013422819	Conserved
0.02780441	Conserved
0.024928092	Conserved
0.024928092	Conserved
0	Conserved
0	Conserved
0	Conserved
0.02780441	Conserved
0.02780441	Conserved
0.029721956	Conserved
0.031639501	Conserved
0.041227229	Conserved
0.012464046	Conserved
0.022051774	Conserved
0.014381592	Conserved
0.014381592	Conserved
0	Conserved
0.02780441	Conserved
0.013422819	Conserved
0.031639501	Conserved
0.02780441	Conserved
0.012464046	Conserved
0	Conserved
0.012464046	Conserved
0.029721956	Conserved
0.02780441	Conserved
0.024928092	Conserved
0.024928092	Conserved
0.024928092	Conserved
0.026845638	Conserved
0.031639501	Conserved
0.013422819	Conserved
0.029721956	Conserved
0.013422819	Conserved
0.013422819	Conserved
0.043144775	Conserved
0.014381592	Conserved
0.020134228	Conserved
0.014381592	Conserved
0.007670182	Conserved
0.022051774	Conserved
0.029721956	Conserved
0.024928092	Conserved
0	Conserved
0.02780441	Conserved
0.041227229	Conserved
0.02780441	Conserved
0	Conserved
0.024928092	Conserved
0.012464046	Conserved
0	Conserved
0.02780441	Conserved
0.041227229	Conserved
0.023010547	Conserved
0.022051774	Conserved
0.026845638	Conserved
0.024928092	Conserved
0.025886865	Conserved
0.012464046	Conserved
0.022051774	Conserved
0	Conserved
0	Conserved
0.031639501	Conserved
0	Conserved
0.012464046	Conserved
0.013422819	Conserved
0	Conserved
0.043144775	Conserved
0.029721956	Conserved
0.024928092	Conserved
0	Conserved
0.020134228	Conserved
0.023010547	Conserved
0	Conserved
0.007670182	Conserved
0	Conserved
0.025886865	Conserved
0.029721956	Conserved
0	Conserved
0.024928092	Conserved
0.026845638	Conserved
0.025886865	Conserved
0	Conserved
0.023010547	Conserved
0.023010547	Conserved
0.043144775	Conserved
0	Conserved
0	Conserved
0	Conserved
0	Conserved
0	Conserved
0	Conserved
0	Conserved
0.031639501	Conserved
0.041227229	Conserved
0	Conserved
0.029721956	Conserved
0.013422819	Conserved
0.043144775	Conserved
0	Conserved
0	Conserved
0.026845638	Conserved
0.043144775	Conserved
0.011505273	Conserved
0	Conserved
0.029721956	Conserved
0.022051774	Conserved
0.02780441	Conserved
0.024928092	Conserved
0.011505273	Non Conserved
0	Non Conserved
0.024928092	Non Conserved
0	Non Conserved
0	Non Conserved
0.026845638	Non Conserved
0	Non Conserved
0	Non Conserved
0.014381592	Non Conserved
0	Non Conserved
0.02780441	Non Conserved
0	Non Conserved
0	Non Conserved
0.020134228	Non Conserved
0	Non Conserved
0.012464046	Non Conserved
0.041227229	Non Conserved
0	Non Conserved
0.029721956	Non Conserved
0	Non Conserved
0.025886865	Non Conserved
0.026845638	Non Conserved
0	Non Conserved
0.012464046	Non Conserved
0.026845638	Non Conserved
0	Non Conserved
0	Non Conserved
0.024928092	Non Conserved
0	Non Conserved
0.019175455	Non Conserved
0	Non Conserved
0	Non Conserved
0.031639501	Non Conserved
0.026845638	Non Conserved
0.029721956	Non Conserved
0.031639501	Non Conserved
0.024928092	Non Conserved
0.012464046	Non Conserved
0	Non Conserved
0	Non Conserved
0	Non Conserved
0.023010547	Non Conserved
0.031639501	Non Conserved
0	Non Conserved
0.031639501	Non Conserved
0.007670182	Non Conserved
0	Non Conserved
0	Non Conserved
0.022051774	Non Conserved
0.014381592	Non Conserved
0.012464046	Non Conserved
0.026845638	Non Conserved
0	Non Conserved
0.02780441	Non Conserved
0	Non Conserved
0.031639501	Non Conserved
0	Non Conserved
0.014381592	Non Conserved
0.041227229	Non Conserved
0.026845638	Non Conserved
0.012464046	Non Conserved
0.014381592	Non Conserved
0.024928092	Non Conserved
0	Non Conserved
0.029721956	Non Conserved
0.019175455	Non Conserved
0.012464046	Non Conserved
0.012464046	Non Conserved
0	Non Conserved
0.031639501	Non Conserved
0	Non Conserved
0.031639501	Non Conserved
